# Supplementary material for: A generalizable data-driven multicellular model of pancreatic ductal adenocarcinoma
Source: Gigascience. 2020 Jul 22;9(7):giaa075. doi: 10.1093/gigascience/giaa075 (PMC7374045; doi:10.1093/gigascience/giaa075)
Supplement: giaa075_Supplemental_Files [file giaa075_supplemental_files.zip]

Archive with 5 entries (5 files):
- barcodes_cell_fractions_5cellmodel_tcga.txt
- MutationStates_TCGA_CancerCells.txt
- paad_demix_tumor_geneexpression.tsv
- Pancreatic_Cell_Signatures.tsv
- Supporting Material PDAC Manuscript[1].pdf
