# Supplementary material for: A generalizable data-driven multicellular model of pancreatic ductal adenocarcinoma
Source: Gigascience. 2020 Jul 22;9(7):giaa075. doi: 10.1093/gigascience/giaa075 (PMC7374045; doi:10.1093/gigascience/giaa075)
Supplement: giaa075_Supplemental_Files [file giaa075_supplemental_files.zip › barcodes_cell_fractions_5cellmodel_tcga.txt]

Barcode	PCC	PSC	CD4	TAM	CD8
TCGA-2J-AABE-01A	0.158095826338586	0	0.0613748752958724	0.142222246407107	0.000146386682467452
TCGA-S4-A8RM-01A	0.171959058928415	0.10365118213233	0.118161522789043	0.109370205778749	0.0256403703590721
TCGA-RB-A7B8-01A	0.160503352586568	0.168908102769407	0.104064740236807	0.157704548146817	0.0285914802424044
TCGA-Q3-AA2A-01A	0.251822114425008	0.00791968366788226	0.111597102955689	0.186344400005534	0
TCGA-F2-A44G-01A	0.173894427024933	0	0.0455580821512415	0.107648276129637	0.00243842668156098
TCGA-S4-A8RP-01A	0.156577661255542	0.0520113434376951	0.0887285492524249	0.149648259378966	0.000743206456645512
TCGA-HV-A5A4-01A	0.161134205233924	0.0766116846462316	0.072429802855263	0.140817385566225	0.0126441584947112
TCGA-HZ-A8P1-01A	0.198782828106647	0.030252345953938	0.0285891479433862	0.0721384968992239	0.00863681918952636
TCGA-HZ-7919-01A	0.15979035522024	0.0867158658350297	0.0595474331362855	0.097615675683642	0.0385191346754032
TCGA-IB-7651-01A	0.143280055294665	0.0750645487925241	0	0.197587270972146	0.0649150559051778
TCGA-2J-AAB1-01A	0.208307151006115	0.0676455230834735	0.0401386869769488	0.0899512685704908	0.0440077010170069
TCGA-3E-AAAZ-01A	0.202507320986664	0.0321662653361185	0.0647631235428285	0.118541324840657	0.00774842307563079
TCGA-IB-A7LX-01A	0.255748889748471	0.0564567762697075	0.0559983519198269	0.114922136216217	0.025173187773137
TCGA-IB-AAUO-01A	0.20246177862434	0	0.0364122436722833	0.112659325364457	0.032231359649274
TCGA-3A-A9I7-01A	0.187512217379531	0.0100300810264984	0.071705268528022	0.123083346040672	0.047932231221542
TCGA-2J-AABA-01A	0.242169449498697	0.0339450816836955	0.00905976233700694	0.124965731604135	0.0513623238726469
TCGA-YY-A8LH-01A	0.230485751524207	0.0494383754565326	0.0826379883441058	0.0582764256393584	0
TCGA-FB-AAPU-01A	0.253826055577854	0.109441148107166	0.0763804167185193	0.038918499439589	0
TCGA-IB-AAUM-01A	0.110272232736434	0.0139361679735109	0.00753773465760294	0.0686268886679545	0.0478734539686259
TCGA-IB-AAUR-01A	0.144078853496684	0.112798695515502	0.0128525689161236	0.10901320630847	0.0109635861204746
TCGA-HZ-A49H-01A	0.131561900985654	0.0619218813615331	0.0187317810746852	0.0676850861550797	0.0438064422616717
TCGA-IB-A6UF-01A	0.176738763315183	0.0125290817019318	0.0445920382761005	0.102894583499338	0
TCGA-IB-7890-01A	0.194640810777013	0.0635044768831577	0.0486388299320303	0.183488486849517	0.00706636816465599
TCGA-IB-7644-01A	0.210733054187291	0.0356055874102465	0.112494144867202	0.0857731459733144	0.0225009526211777
TCGA-2J-AABU-01A	0.280346586145597	0.11167121962117	0.0159330270672578	0.05054180454499	0.0452433433623169
TCGA-LB-A7SX-01A	0.206016540870051	0.0227510387428303	0.0499763355665645	0.0933902877888104	0.00485530630245079
TCGA-HV-A5A3-01A	0.265461767076879	0.0068750664502395	0.0845832729689691	0.127064806960271	0
TCGA-HV-AA8X-01A	0.157841434781038	0.0392172635183204	0.017695920257597	0.0573269710020249	0
TCGA-HZ-8315-01A	0.171415044990901	0	0.0354948684736591	0.0914987204304193	0.0349340612497502
TCGA-HV-A5A5-01A	0.143235012372285	0.150351084826646	0.0757797113779877	0.144774053658146	0
TCGA-YH-A8SY-01A	0.193407594159337	0	0.0599618828407473	0.179852956696644	0
TCGA-FB-AAQ6-01A	0.249175333517516	0.0217685914143633	0.014014752654704	0.082136794851701	0.00994536802737661
TCGA-FB-AAQ1-01A	0.193451101633062	0.074668738018124	0.0874885317895648	0.154150577608079	0
TCGA-3A-A9I9-01A	0.133785654567197	0.0190622936805287	0.034632796069232	0.101514005181661	0.0123640993891225
TCGA-HZ-A49I-01A	0.213650764389151	0	0.0135496023523817	0.143641369890357	0.0470539013825569
TCGA-2J-AAB8-01A	0.23351325978288	0.00249357096273021	0.0724175320957257	0.119476022393254	0.0102620707360318
TCGA-FB-AAQ0-01A	0.258642405073751	0.054869172977916	0.0542005456602813	0.0779201561092932	0
TCGA-3A-A9IC-01A	0.207198700370418	0.0289143732613815	0.0530857332531397	0.114994809850324	0
TCGA-IB-AAUN-01A	0.191903102703011	0.0760432583049514	0.0228780482597763	0.0491163815137876	0.0110611665573416
TCGA-PZ-A5RE-01A	0.191742338457678	0.160913204663462	0.0843461435513789	0.168605053996917	0
TCGA-LB-A9Q5-01A	0.138015730058888	0.0369716088835675	0.00194638161352501	0.121468313433895	0.0257402677065005
TCGA-FB-AAPZ-01A	0.178432394504786	0.114447015211133	0.0467276001878971	0.156083218173814	0.0399162834415192
TCGA-FB-AAPQ-01A	0.154729735364665	0.0631458728127116	0.0485880263681898	0.111212782905407	0.0193841321042123
TCGA-IB-7891-01A	0.126697496681288	0.0482640809699877	0.0375023761547579	0.156739647922183	0.0421762289579337
TCGA-IB-7893-01A	0.19345917192911	0.00727041654532045	0.0358465528885889	0.227179756805017	0.0535427355299725
TCGA-XD-AAUG-01A	0.115778791019053	0.183228852893672	0.0799164748239726	0.0939910356065726	0.0113985932722037
TCGA-IB-7646-01A	0.237599436156952	0.0677859726871126	0.0376043837507255	0.205080667625359	0
TCGA-2L-AAQA-01A	0.217810611168494	0.0254850290431223	0.046771980284241	0.156660395418115	0.0185380536230781
TCGA-2J-AAB9-01A	0.15696974483951	0.00696560857400705	0.0245658755435864	0.087483184606479	0.0224990110031848
TCGA-IB-AAUQ-01A	0.164443853587277	0.191876372902359	0.0766937266258037	0.125008746736554	0
TCGA-IB-A5SP-01A	0.173855703937107	0.0080397321662266	0.0282848338988696	0.0825985168420993	0.00206465645797909
TCGA-IB-7887-01A	0.272836898772453	0.00284620105272984	0.0807254615697556	0.140461328980602	0.0331511429695694
TCGA-HZ-7922-01A	0.166078464777229	0.0113614452905369	0.0155833827244416	0.0768420653689267	0.0337429409909597
TCGA-FB-A5VM-01A	0.215500617137884	0.0367220448890991	0.0143925468791882	0.132163192914951	0.00169950157531464
TCGA-HV-AA8V-01A	0.175349342708187	0.0529694135305667	0.0618920341498968	0.185721532878921	0.0210736667721827
TCGA-US-A779-01A	0.192630359102338	0.0375173555887203	0.0725504608911417	0.120608091318604	0.00725058852060892
TCGA-HZ-A4BK-01A	0.158924015145213	0	0.0332048693805582	0.127513438028514	0.0331233928035248
TCGA-2J-AAB6-01A	0.206046972404947	0.0670226812027614	0.0521982399227466	0.181040343476463	0.00911196095269699
TCGA-HZ-8005-01A	0.24322840260225	0.0480313787700316	0.0361781872293276	0.28950744194375	0.0376399486679433
TCGA-2J-AABH-01A	0.159098410239797	0.0976722084398114	0.0462959835372288	0.119571103293593	0.00376792365801482
TCGA-2J-AABI-01A	0.273587945794348	0	0.00417878036258376	0.12339973119824	0.0370489722248638
TCGA-HZ-8636-01A	0.15579378634607	0	0.0514939380700606	0.109758546369014	0.0436925336343089
TCGA-Z5-AAPL-01A	0.144244344800453	0.0874033785162054	0	0.130826354406452	0.110749005403594
TCGA-2J-AAB4-01A	0.155582487121459	0.00419025881943427	0.0520016681798989	0.109921051231263	0.00731887533411548
TCGA-XD-AAUI-01A	0.161753387647905	0.021928806937601	0	0.115224268068834	0.0515540660981348
TCGA-HZ-A77Q-01A	0.185266860041354	0.0889084694970363	0	0.214087565418178	0.0436526734176354
TCGA-3A-A9IZ-01A	0.225390610154581	0.00135845175629659	0.0389482411589649	0.0858495292905725	0
TCGA-F2-A7TX-01A	0.176797304363116	0.0078774833188856	0.0129385799435825	0.117223606066213	0.0219965577545552
TCGA-XD-AAUL-01A	0.189860808517271	0.0548246755711508	0.0565436488256397	0.145141587588473	0
TCGA-IB-7645-01A	0.136843995188697	0.0491688378733066	0.05336341915362	0.17098663231827	0.0390129249183008
TCGA-FB-AAPY-01A	0.146056242599659	0.00425127354488514	0.0101929499143821	0.0965215761407131	0.0373501970334065
TCGA-XN-A8T3-01A	0.167578786706543	0.0020325238733407	0.0388148591626157	0.0956718407269863	0.023808977387226
TCGA-2J-AABT-01A	0.134522226013824	0.183217869099752	0.0752583635512032	0.218640688474658	0.0399805004218146
TCGA-HZ-7925-01A	0.146038857869196	0.0680466875699198	0.0614149038741286	0.185752060420013	0
TCGA-2J-AABO-01A	0.168884477615099	0	0.0455243239635452	0.0486905812622945	0.0205568901494692
TCGA-IB-AAUU-01A	0.163525368409754	0	0.0415692493355532	0.12921294473682	0.00293098134235706
TCGA-3A-A9J0-01A	0.261594259495608	0	0.125816352950533	0.167017572977484	0
TCGA-IB-A5SO-01A	0.149992144822526	0.116141981720149	0.0699888082930014	0.127964252174023	0.0279224263689373
TCGA-S4-A8RO-01A	0.188262306072643	0.0506168426212918	0.063232637658842	0.192851427492722	0.00961753023356655
TCGA-IB-7888-01A	0.118385000697354	0.184592083270512	0.029799977651461	0.0984238612398636	0.0567003627040444
TCGA-FB-AAQ3-01A	0.181238718013491	0.0119116424183735	0	0.06579431795368	0.0404562701824686
TCGA-2L-AAQL-01A	0.14126045091166	0.0223625697615629	0.0173942202107749	0.117766735596817	0.0324302796413805
TCGA-2L-AAQI-01A	0.162122231657623	0.00442074985298786	0.0358149586788264	0.060909633992622	0.00123679158242303
TCGA-H6-A45N-01A	0.138409217541218	0.0555520401762213	0.0336973842197127	0.106265286956758	0.0305291352727432
TCGA-FB-AAPS-01A	0.126907699840283	0.0454812763736068	0.0775066140341849	0.160579196143921	0.0402031576054479
TCGA-YB-A89D-01A	0.152472963658673	0.112308721529933	0.114848554801573	0.120916970065027	0
TCGA-3A-A9IU-01A	0.200030954859691	0.0141235297430517	0.0309848684092303	0.136689667031546	0.0223229693808094
TCGA-US-A77G-01A	0.174992674262224	0.0711568922728947	0.0787499501666457	0.0552369243838584	0
TCGA-HZ-A8P0-01A	0.157945971917309	0.00581520147803228	0.0554477613590246	0.136187574973642	0.0142279211186265
TCGA-HZ-A9TJ-01A	0.248635010781823	0.00470001321204794	0.0453135895610594	0.128316204784147	0
TCGA-IB-A5SS-01A	0.262601325741124	0	0.107820013628316	0.184940732703587	0
TCGA-FB-A78T-01A	0.155658290479219	0.0117893624569328	0.0065196175537194	0.110997784380562	0.0218376364693958
TCGA-IB-A6UG-01A	0.186644713785896	0	0.00502981266490183	0.077445671180035	0.0128393904116151
TCGA-HZ-A77O-01A	0.196415176475247	0.0195624951700569	0.0059718073193288	0.102597441238233	0.020431135665533
TCGA-IB-7649-01A	0.130352751862032	0.0404896782442501	0.00632239317572104	0.142115295297177	0.0577459278830093
TCGA-2L-AAQE-01A	0.229943816442473	0.0603067668654564	0.0639122451255066	0.113463683993667	0.021540773277167
TCGA-H6-8124-01A	0.268160303563374	0.0489179783346823	0.0385864004133283	0.0872398674349815	0
TCGA-HZ-A4BH-01A	0.164881041380567	0.0919290220817326	0.0772156262867106	0.131694199178581	0.0347147457818161
TCGA-IB-7886-01A	0.193949533210979	0	0.0493591643589571	0.0994887689063475	0.0103817446913026
TCGA-2L-AAQJ-01A	0.284901765802671	0.0411327566750824	0.0446108104133265	0.169111098560807	0.00394836094842153
TCGA-HV-A7OL-01A	0.201829264363372	0	0.0462694372740664	0.15333408018545	0.0288230911536226
TCGA-HZ-7926-01A	0.178976030166202	0.00202896212641761	0.0390812631063411	0.0174731635877779	0
TCGA-3A-A9IH-01A	0.205174945467083	0	0.0621125995657872	0.102833692239907	0
TCGA-2J-AABK-01A	0.139803759843445	0.045185421654765	0.0381364936411676	0.122374493462538	0.0256700452266789
TCGA-M8-A5N4-01A	0.272769226286206	0.0386288145092498	0.107897016569438	0.212690695748474	0
TCGA-IB-8127-01A	0.171023727694778	0.00333862016979518	0.0171168888911338	0.135706928196336	0.0461733387369593
TCGA-3E-AAAY-01A	0.153282382843198	0	0.0129456966386112	0.103547997863997	0.0208890780211408
TCGA-HZ-A49G-01A	0.132615894309902	0.0397025730452516	0.0261272315426072	0.159061376129101	0.0369175721936478
TCGA-IB-A7M4-01A	0.216023510034899	0	0.0496249825585105	0.0940602556570888	0.0499138209595037
TCGA-F2-A8YN-01A	0.213340719521593	0.0384047002825345	0.083365503334636	0.165569333694029	0
TCGA-2J-AABF-01A	0.140682473609976	0.0610508738610044	0.0179586122232374	0.154811517787408	0.0692487452771365
TCGA-FB-A545-01A	0.241558167165382	0	0.0406078851590311	0.0749506359580216	0
TCGA-3A-A9IB-01A	0.195948954899652	0	0.0218233941660286	0.13373106881417	0.0151866685872802
TCGA-HV-A5A6-01A	0.265051601970972	0.0144458428197746	0.04213593223643	0.202056358326584	0
TCGA-OE-A75W-01A	0.214186117835662	0.0349688918940717	0.0813802219001559	0.153473775849501	0.0678952218646912
TCGA-IB-7889-01A	0.156964326523799	0	0.0470508122716078	0.153761194458446	0.0428002274522314
TCGA-RB-AA9M-01A	0.17341386961805	0.177524321034594	0.0540633501649761	0.0759977913071565	0
TCGA-FB-AAQ2-01A	0.213571840543018	0.166543379753545	0.0504697286561204	0.0751766061950388	0.00677978521695312
TCGA-F2-6879-01A	0.223399894618696	0.0222776371272118	0.108370092924876	0.145940668100655	0
