# Supplementary material for: A generalizable data-driven multicellular model of pancreatic ductal adenocarcinoma
Source: Gigascience. 2020 Jul 22;9(7):giaa075. doi: 10.1093/gigascience/giaa075 (PMC7374045; doi:10.1093/gigascience/giaa075)
Supplement: giaa075_Supplemental_Files [file giaa075_supplemental_files.zip › MutationStates_TCGA_CancerCells.txt]

TP53 CDKN2A SMAD4 KRAS
0 0 1 1
0 0 1 1
0 0 0 1
0 0 0 1
0 0 0 1
0 0 1 1
0 0 1 1
0 0 1 1
0 0 1 1
0 0 1 1
0 0 0 1
0 0 1 1
0 0 0 1
0 0 0 1
0 0 0 1
0 0 1 0
0 0 0 1
0 0 0 1
0 0 1 1
0 0 1 0
0 0 0 1
1 0 0 1
1 0 0 1
1 0 1 1
1 0 0 1
1 0 0 0
1 0 1 1
1 0 1 1
1 0 1 1
1 0 0 0
1 0 0 1
1 0 1 1
1 0 0 1
1 0 0 1
1 0 0 1
1 0 1 1
1 0 0 1
1 0 0 1
1 0 1 1
1 0 1 1
1 0 1 0
1 0 0 1
1 0 1 1
1 0 1 0
1 0 0 1
1 0 0 0
1 0 0 1
1 0 0 1
1 0 0 0
1 0 0 1
1 0 1 1
1 0 0 1
1 0 0 1
1 0 0 1
1 0 1 1
1 0 0 1
1 0 0 1
1 0 0 1
1 0 0 1
1 0 0 1
1 0 1 1
1 0 0 1
1 0 0 0
1 0 1 1
1 0 0 1
1 0 1 1
1 0 0 1
1 0 0 1
1 0 0 1
1 0 0 1
1 0 1 1
1 0 0 1
1 0 0 1
1 0 1 1
1 0 0 1
1 0 0 1
1 0 0 0
1 0 0 1
1 0 0 1
1 0 0 0
1 0 0 1
1 0 0 1
1 0 0 1
1 0 0 0
1 0 0 0
0 1 1 1
0 1 0 1
0 1 1 1
0 1 0 1
1 1 0 1
1 1 1 1
1 1 1 1
1 1 0 1
1 1 0 1
1 1 0 1
1 1 0 1
1 1 0 1
1 1 0 1
1 1 1 1
1 1 0 1
1 1 0 1
1 1 0 1
1 1 1 1
1 1 0 1
1 1 0 1
1 1 0 1
1 1 0 0
1 1 0 1
1 1 0 1
1 1 0 1
1 1 0 1
1 1 0 1
1 1 0 1
1 1 0 1
1 1 0 1
1 1 1 1
1 1 0 0
1 1 0 1
1 1 0 1
