# Supplementary material for: A generalizable data-driven multicellular model of pancreatic ductal adenocarcinoma
Source: Gigascience. 2020 Jul 22;9(7):giaa075. doi: 10.1093/gigascience/giaa075 (PMC7374045; doi:10.1093/gigascience/giaa075)
Supplement: giaa075_Supplemental_Files [file giaa075_supplemental_files.zip › Pancreatic_Cell_Signatures.tsv]

GeneID	acinar	activated_stellate	alpha	beta	delta	ductal	endothelial	epsilon	gamma	quiescent_stellate	schwann	B.cells.memory	B.cells.naive	Dendritic.cells.activated	Dendritic.cells.resting	Eosinophils	Macrophages.M0	Macrophages.M1	Macrophages.M2	Mast.cells.activated	Mast.cells.resting	Monocytes	Neutrophils	NK.cells.activated	NK.cells.resting	Plasma.cells	T.cells.CD4.memory.activated	T.cells.CD4.memory.resting	T.cells.CD4.naive	T.cells.CD8	T.cells.follicular.helper	T.cells.gamma.delta	T.cells.regulatory..Tregs.
ABCB4	0	0	0	0	0	0	0	0	0	0	0	15.195187334374	413.98864306788	7.71527357035189	116.715923521119	27.0114995450355	11.0121219785208	17.1902294233666	98.1114646038621	19.6275132787418	16.8961536573895	8.94235651183799	20.3603902666069	7.02176858287599	17.6489659261785	12.3101982746965	11.2504898682167	10.5472804982402	27.8485813981327	6.62351345597775	49.1572564827326	48.1965885965575	21.9809460404474
ABCB9	0	0	0	0	0	0	0	0	0	0	0	26.3189848079937	18.8525111833445	28.4253452093989	125.648463206844	58.1234765167951	60.9273395325119	25.7932143829691	34.1922442136145	66.9443862534528	63.4165605600194	24.800221509545	34.1455194546833	20.4989252200901	26.2690754181162	486.906432324379	41.1486162727281	33.8318863385545	131.465669181969	28.5308802390163	89.6983043476697	59.2158151441808	63.9589828766359
ACAP1	0	0	0	0	0	0	0	0	0	0	0	256.678247563797	179.479427488574	31.4874147653661	65.6388579681786	134.269229131403	53.8528190047644	28.5150197702278	21.4905084875715	56.8604336704543	55.2369964596137	183.73734389768	366.18906542895	337.436570220917	418.459317011818	40.5130887514776	294.56714352128	702.278224372233	1717.34721088557	810.260727695539	1262.38281788154	521.932245271589	956.717597412453
ACHE	0	0	0	0	0	0	0	0	0	0	0	21.3001219575386	20.336576328748	183.632993894456	20.9274427263325	49.7504591564153	17.8494852609712	1600.01342451275	40.0679020737618	50.5914779665748	30.7623830687781	20.7824650831379	24.0764683162139	17.3901041458201	20.7891716103858	26.7814815300313	17.265798733833	22.4331414416443	49.6249286388625	17.0696237801854	46.1822327592986	93.5891327475906	68.560832968045
ACP5	0	0	0	0	0	0	0	0	0	0	0	1350.74553747809	441.546612649959	2929.45418558575	10197.5562907978	190.055559513365	10374.493869176	1831.94132657041	7705.8461833944	37.6694325009455	30.9521085685888	429.223677218605	239.359912166708	218.559965118274	297.364603467516	792.718060176846	223.910158445476	450.481792724179	490.554407471229	269.680584465012	598.414348206497	491.660783625171	437.3498315681
ADAM28	0	0	0	0	0	0	0	0	0	0	0	813.72638352564	1329.26297778531	56.414404098	42.3146280890791	49.354064254276	59.7330738830214	203.711843300915	381.348748459794	17.3818678531544	17.422461884802	61.5610659741076	82.2086718185467	98.1192410192443	183.514555104266	263.259353997196	18.4716567859571	23.6373838720254	46.1393039427879	26.8068019717113	37.7962736298297	29.5576352246305	17.5264357969311
ADAMDEC1	0	0	0	0	0	0	0	0	0	0	0	257.104484698356	284.116472807489	1357.73512574538	162.706257080997	51.8827612624716	3366.13874612479	9316.93963604894	5205.09858062798	21.1969157223453	27.510145863561	109.8226027053	195.220973315397	52.6773376592039	70.0895988420104	123.120087422844	34.3038786451945	50.1009899907976	18.564707762306	47.9875645006478	21.6667701637549	68.6201245861206	12.710592099404
ADAMTS3	0	0	0	0	0	0	0	0	0	0	0	101.305319299288	127.176093493663	49.3728085532138	51.6048993717333	6.63194287231911	49.6289225626731	25.7162650402923	28.6716789926618	30.8657820996808	29.4394079666236	58.7174574061277	121.037422267167	54.8965237230594	36.1193769819633	74.7651610602944	56.4965137675519	58.0576918588998	12.5015812683197	45.9855184198548	12.0743045807854	9.76444260564669	8.60058402051486
ADCYAP1	0	0	0	2	0	0	0	0	0	0	0	271.010026508869	345.12368817535	179.988258055454	183.614993734748	24.020419563272	169.059155899703	101.608513858134	103.474816614862	68.6659091949772	53.6947894519431	203.083110383008	323.354676115975	139.554029873244	155.567842962259	212.485925167287	131.037637448103	178.932988914125	58.9799441076016	146.598351596447	64.9024628581836	23.5398879304297	23.7506502289432
ADRB2	0	0	0	0	0	0	0	0	0	0	0	326.627231137163	344.211845148362	71.2919037014149	165.492972383422	816.529868673219	126.986153452032	825.745326593963	343.349930463209	74.63639429445	81.914979278864	500.171491887866	391.267060693051	1633.68815644996	1327.45822616757	217.071963119437	131.421074246757	355.13054347812	78.7163188090282	599.867085955683	90.8011682304296	517.403945900435	55.9722000304737
AIF1	0	0	0	0	0	0	0	0	0	0	0	24.4264157805044	28.3869683132571	31.9192212870766	2450.12820655272	0	1428.98421546467	1663.38551492799	10222.7913594407	3982.8579710319	3250.34353554579	6620.80337694934	4419.83627924486	26.9738501027777	108.40990875658	25.8664420848675	43.1779459277279	38.1936793833481	0	592.037916006401	0	0	36.3537258408475
AIM2	0	0	0	0	0	0	0	0	0	0	0	3119.65056605611	248.500848799735	712.516062116182	171.916908189169	63.058405496918	179.34069537662	3654.68860064292	126.324218985233	63.9056859792332	42.7710322694866	443.880302909805	562.771938496049	133.291237746853	88.1513627409432	1009.35977876782	2452.58852667815	222.467376493102	68.4201714796481	258.437623266163	679.730016044634	285.700865411165	258.851675073178
ALOX15	0	0	0	0	0	0	0	0	0	0	0	17.6730428621771	17.151620620194	34.7583248034045	2184.29090156782	23.9607818022147	9.896370125395	9.12769069278852	420.444449563081	112.253509442122	131.238004738311	13.5014238086611	62.5829681146037	12.8127718427174	33.4854847327439	14.2074503135427	7.66000649669936	15.9266379025215	29.4840474945438	13.000064539727	30.0694928474841	22.6908687345654	24.7101894518667
ALOX5	0	0	0	0	0	0	0	0	0	0	0	1619.90091724157	1238.67930752484	77.5655333011534	119.915949556936	0	645.499911279185	74.3644608287033	239.847852346359	245.15792774909	261.252742770566	1499.41173797277	2255.45341540738	123.405606348936	153.37640869241	168.082729488605	61.6607978389274	128.240624643858	0	80.7344360641718	0	0	137.96039419753
AMPD1	0	0	0	0	0	0	0	0	0	0	0	183.28905394576	212.835038775499	65.2534147696383	91.9026668823435	21.8093684064159	82.2636232255744	52.2585510500996	46.9074221841887	23.5290351726419	19.2018925031356	102.126414313974	170.668103514628	62.3368357063851	62.5072168083672	1947.60339540209	71.138105238178	85.1176513983673	40.5213799738083	69.0760264747951	46.5398314947413	21.1599557480754	22.2210611426298
ANGPT4	0	0	0	0	0	0	0	0	0	0	0	25.412709554258	27.8106503766202	16.042192575947	22.1244218199966	59.1718606267337	44.618312360794	22.0147624123975	13.8974276787596	49.7676260019066	50.1098724075468	21.3043413336434	32.8126500918614	30.4358279871464	13.0166796675529	204.790591005022	101.971479977446	47.0957987578779	158.810888884271	47.5579390487992	177.07622473684	68.0599821495092	68.6714424111691
ANKRD55	0	0	0	0	0	0	0	0	0	0	0	192.890255072236	219.355553739569	138.057076000805	111.426757117192	64.3245024335578	127.192835562528	97.8651446445887	45.2677525015163	2684.81843410175	812.775492490355	128.849483804617	389.506269681682	90.3101233447427	85.7452987331726	110.436963807707	80.6490859959584	356.053040078122	767.149424616618	136.909366843885	432.226407934389	24.8841320258383	118.291838766825
ANXA2	5	2	0	1	0	10	3	0	0	0	8	3198.85583500999	747.235782945809	16706.8471923572	15272.8514819208	7471.25344950329	17664.1285000144	9409.60215584214	8195.71182464271	2356.89778989121	935.643123940165	7616.85099293825	445.924918978876	3361.50895204902	3319.23904158444	4600.53785643673	2280.61300062055	3011.12483666733	1199.31200407042	2054.21165700845	1056.97105978718	6150.25783582349	5502.13038839859
APOBEC3A	0	0	0	0	0	0	0	0	0	0	0	86.7741472792688	94.1982284658557	1971.80070266416	111.97570126321	0	90.9036015329181	6035.51001481908	127.705584746278	37.6850760867633	35.1136259702167	1829.01247777162	3589.99303776898	134.963095620155	222.433427234998	94.5122108539893	59.8880861935727	54.6821585781463	0	66.6106503195121	0	0	41.6374784229493
APOBEC3G	0	0	0	0	0	0	0	0	0	0	0	338.815356246677	282.561456556845	455.9462335299	112.513663098567	205.42325783618	107.574473744939	609.63297672041	194.974401426567	155.544613829802	133.791404805846	262.250182548865	260.041561000715	1313.86914419702	844.976751462278	699.607291405574	304.350103602431	326.958399590901	336.011676184545	347.962477870415	338.655157290142	1484.22026277917	602.233304007833
APOL3	0	0	0	0	0	0	0	0	0	0	0	404.177225618297	185.321438459077	692.353644021436	206.136063032134	91.0418148307542	222.895894665696	10446.0146614679	461.884610933292	125.032440615357	135.441737698305	783.781251967823	82.5466343224128	795.117064133025	895.462135611702	577.819060826291	873.498670262007	1209.64306431818	725.793785270826	930.207939909693	198.849807311257	1103.20144842955	1002.39089942272
APOL6	0	0	0	0	0	0	0	0	0	0	0	16.0637956220565	21.5165308174156	150.180510670943	12.5761092314166	216.378211640565	17.3238146270833	1106.79291424123	11.212914019963	311.899108820499	125.331776560763	15.5356411327145	22.6228341196542	318.654305605311	16.8171377252789	11.7033000950629	60.4920652201187	11.4398513204707	229.121121888731	11.3912269639546	252.270296928698	530.937803840295	268.006594655393
AQP3	0	0	0	0	1	0	0	1	7	0	0	363.042828727277	221.145774576236	271.327011542671	1297.21465661667	235.928224351538	706.197355887021	243.850723742219	92.3147412502414	47.9964919663679	36.1615239865128	118.714045554869	315.170411528064	209.180164418881	191.36131499876	1593.93540720752	394.035422223525	2460.39902434185	1097.75535406736	1099.17862426739	1009.13220388952	322.573851677501	480.237522178889
AQP9	0	0	0	0	0	0	0	0	0	0	0	19.7277162016673	25.2202154252179	1111.6671704541	886.148078878588	46.9532289978464	3481.641223446	6203.28310534467	426.427902359007	20.7389108985151	25.2227874610534	1523.99535927595	8063.49526342376	16.1841005624496	94.9803032544342	19.6479660141337	16.7409729311329	18.6835978353806	60.4458030056494	17.4395575427942	85.2419933750732	437.047754385303	43.140644902662
ARHGAP22	0	0	0	0	0	0	0	0	0	0	0	47.9690346845008	37.4866012568362	2198.54687117729	285.423606962207	25.5010690290531	174.880178501251	308.106181940329	264.866594668355	63.7126227471295	89.0555977228061	58.8367271828206	26.6237873831017	32.1512503100826	84.6599079179323	28.3604069243313	19.176273750249	26.8198223767773	80.7742512790222	48.1563526881839	69.6563142496559	35.3215697326584	31.5787573748236
ARRB1	0	0	0	0	0	0	0	0	0	0	0	19.5280520659972	21.9128218300647	37.774324233186	46.7811328691202	729.461707904305	298.493057660637	1056.26607033907	418.805209408103	196.744671227253	323.941625309151	375.500123814837	40.2112471490963	137.10504171926	61.8579079692104	23.1572777022836	27.2984158867026	29.0993142441255	607.287474828152	23.3439932520636	327.756797519692	250.031901818295	230.35992580279
ARX	0	0	1	0	0	0	0	2	1	0	0	0	0	0	0	34.9553450894073	0	0	0	0	0	0	0	0	0	0	0	0	0	0	0	36.2380827385329	39.3802648595603
ASGR1	0	0	0	0	0	0	0	0	0	0	0	43.5502654749619	41.6406377336117	39.1000424084574	79.4750715472886	42.2535155683282	113.621029515475	44.6407901639999	135.809546934217	68.0731691397734	58.4144979962893	769.492482862298	73.7209182020225	20.2811052793905	14.5965188632638	44.1727441848135	11.4057247770846	17.1582591184631	38.7831652880243	15.8411918207838	38.6777180637189	62.7237675696619	44.6398561323282
ASGR2	0	0	0	0	0	0	0	0	0	0	0	36.4649941881931	33.7871630834744	28.3022887154697	53.1437664572467	242.381343126444	41.236430434813	23.1679387554378	817.889804467583	17.7893476082366	18.9891138407945	1154.55109050221	50.8142102945714	34.4403336026004	33.9156951794563	37.0728967962045	38.9008692467075	44.5246904168539	289.290741033224	34.0867226634526	243.278043746701	182.340753363311	154.234100563439
ATP8B4	0	0	0	0	0	0	0	0	0	0	0	84.8467968410772	109.759209092675	109.420370783762	522.653876294318	1678.32979569595	111.360624700757	45.9238373520289	1259.35461123262	2371.59321144848	1401.04079143084	208.768645466645	90.8344691475234	809.025421174499	492.261438138057	80.9902693849132	80.3679186448191	52.7959735794695	17.0443200093366	72.8530337082203	20.2989964726317	108.265207523687	60.8434698533572
ATXN8OS	0	0	0	0	0	0	0	0	0	0	0	21.3738401874122	24.1121438713826	16.3807671262755	14.085496480698	0	14.6041248178862	15.0012158952062	13.4903845592188	21.0412641444933	17.8390581957963	14.0303827337431	21.1547649097366	12.779643599195	14.038309501282	122.328892354759	16.689416773613	16.4190765204903	0	15.6416173055027	0	0	23.699550369635
AZU1	0	0	0	0	0	0	0	0	0	0	0	39.2207891584806	30.4943801440952	62.0784341421692	67.4400914645702	0	56.7934198003222	136.482238760199	314.43509601239	60.2105611670336	40.2309184659214	100.522389737737	84.5690709597447	119.539288565239	349.688205655381	55.8646761377263	24.3133423108235	46.9956621907235	0	77.1383891704735	0	0	17.7154223400627
BACH2	0	0	0	0	0	0	0	0	0	0	0	851.005829744196	2937.43631599731	86.7886441799098	61.5978643268878	27.1338297091259	64.5760382604305	54.6403785782213	49.7402772907731	514.052421736589	146.124829555492	56.1555436405484	158.38277451273	427.277570997747	390.740579306029	137.027799093553	375.735656344855	365.838643017158	730.54031347864	569.678704414489	90.2891684826289	232.519533101269	381.505023391198
BANK1	0	0	0	0	0	0	0	0	0	0	0	6171.55295740605	5487.20855240165	23.2829535733237	51.739821088451	51.6603316238064	10.0157574533171	16.2599792839241	29.0112889112149	18.2332361147484	27.7167323008918	90.8939331430911	80.4782008629042	45.5951426796026	36.626474690178	104.066725592753	7.73977286004689	39.2674436235295	16.1450867915155	31.365265786291	15.7970656247314	69.2088143935689	30.9563478058967
BARX2	0	0	0	0	0	0	0	0	0	0	0	26.7969896100513	21.0325940733018	26.2575591304031	28.0049679818842	90.2329313049882	21.7947571398021	16.1955276734909	24.9485257666029	29.8859801992427	25.2618847335973	22.4211662916971	56.9799017103123	30.9895288614546	23.2441139951609	18.8611947573263	21.8447324176694	14.2272178948766	92.814272482338	18.4811352855829	85.7058863601885	102.358126744169	95.9307684383739
BCL11B	0	0	0	0	0	0	0	0	0	0	0	124.152333664881	141.432840190468	81.1979573485151	99.0075162230109	16.2178141410484	83.069484121935	43.5828958757086	47.2950713645572	68.2253520140711	29.2065315419726	92.1763885436144	157.575443659056	426.863106754723	649.408111270294	137.546883462344	658.698175197811	3573.42416077551	3855.88491588236	3016.41822651739	1824.01417419854	1783.87584881182	2980.09850491596
BCL2A1	0	0	0	0	0	0	0	0	0	0	0	253.93482018019	102.158826039798	4077.95127942785	136.076789597724	72.521606841686	4217.11288266374	8796.30471956185	186.849808142506	488.781312231138	97.4973941148368	1703.80492156453	4432.13292209225	435.372135568747	446.516743824726	75.5128052090256	925.805274295723	585.174242760072	292.250956152439	472.071205138186	461.097353264971	2247.81973881723	328.205588459846
BCL7A	0	0	0	0	0	0	0	0	0	0	0	346.370824544924	773.395460924341	199.814735943675	254.577588715662	293.17942965178	60.8371506398855	144.284780655803	171.932346747445	95.8610894304129	182.923441612464	57.1816777217325	101.245722150172	64.5161376251637	35.6044135961051	177.065917548644	55.5963479190701	78.2369570792726	167.66623891065	118.6410584849	146.103772171066	106.255041303569	84.1243180076024
BEND5	0	0	0	0	0	0	0	0	0	0	0	0	0	0	0	69.0579583735735	0	0	0	0	0	0	0	0	0	0	0	0	138.407548072267	0	68.2469625273806	55.6192068719948	92.7427849704952
BFSP1	0	0	0	0	0	0	0	0	0	0	0	6.31716882459902	9.90574758077235	7.15786510771864	14.0654092093311	33.249938873721	9.70592466760587	24.4266578257687	16.9028061974469	46.7607426679567	48.2269468264838	6.75539643071936	7.81894609047304	34.6240664447701	67.8555982770038	5.5749248911161	3.42481819144222	6.547296638886	37.6109189514607	7.10351112707566	39.1903497295441	43.6202782391038	35.6271383158613
BHLHE41	0	0	0	0	0	0	0	0	0	0	0	300.136467306202	185.495676064912	460.444674695469	285.926593539919	21.0351293507951	4142.05271675698	106.889066563371	343.232386690395	80.8028303299894	45.0268142340916	47.3872447358243	107.564856215193	59.5392105389946	54.7870075538699	698.218341391002	75.2957304680868	30.3466217126976	29.4537476400448	46.2745780991745	35.9780685023739	33.1027105778688	27.2269461209809
BIRC3	0	0	0	0	0	0	0	0	0	0	0	747.661304207998	1211.88359361867	8161.64899524664	375.915956212756	60.8098592176808	220.748429696092	2219.68060840013	233.704241534254	590.054631822857	185.172822636745	159.035054807265	104.571855264368	917.916354151057	248.270405796716	297.266894973522	2148.03575586784	847.96363424954	260.314713760442	320.356376470106	215.412973660431	1018.20483897944	2192.79003846567
BLK	0	0	0	0	0	0	0	0	0	0	0	1018.23614748244	745.717258146361	51.5043857953201	61.7338390937203	31.5001715192407	50.0552250127362	19.2273218215365	46.7588496024999	18.9738659991874	19.0671643225941	72.5052311177032	55.3232566143186	65.4834651534285	59.7363693094687	100.825778183143	58.8756905747915	65.8028189410934	55.659225737292	150.680467489605	67.5338980183102	65.294780227457	56.9287157901806
BMP2K	0	0	0	0	0	0	0	0	0	0	0	138.908773286493	169.807648990085	486.785326486748	349.944722994722	152.420720705427	269.525427149637	451.9589483279	732.46843332302	1227.58955410799	1087.92450975971	260.339776861303	316.972337888788	82.5326170904981	86.904538414558	81.5881788391154	94.1432883671968	44.5594467230107	33.3519593882126	56.5878444514397	44.019531355987	57.4637460298532	44.4430703585288
BPI	0	0	0	0	0	0	0	0	0	0	0	18.2256612273139	14.0529869904977	19.3545552967031	17.5893837381321	0	19.2317545662926	17.5954002522246	26.0574516651958	25.0981495446076	32.2490504131707	254.860618723732	23.0929531905407	161.367823637401	654.230980608099	19.2088368035354	9.04959708866133	16.290168855521	0	65.7097472240851	0	0	16.210979859579
BRAF	0	0	0	0	0	0	0	0	0	0	0	682.257662425763	1631.0657360327	315.850350032223	217.160658698214	143.956572471472	282.895017806691	324.503338918833	177.802953146966	243.154747731428	130.067928856462	243.044304636466	696.394344238274	232.917899907034	269.237926022262	373.970917672528	168.313046773233	148.541661036613	0	171.555732736373	0	216.283460018418	345.518473355444
BRSK2	0	0	0	0	0	0	0	0	0	0	0	8.83685169528831	15.4891385837321	33.2991254535399	10.5470643883159	41.891610280927	13.4090647502028	12.62672275778	11.4626448943382	32.022219136155	34.7696881762422	15.7701507964391	11.7082796682672	21.0677289888391	22.5653215186977	37.4794654060984	42.9668409788732	20.0524384790648	30.7077734997967	13.6318683542832	34.7666728081535	37.4019743429445	45.4443289144684
BST1	0	0	0	0	0	0	0	0	0	0	0	65.4078717455815	60.6062349111449	118.305979023629	153.323844253389	93.873058185889	343.649336253281	79.5537768079334	205.910393583362	187.231916326297	207.01157448186	1204.53391109582	776.634720848277	88.555199777374	149.247300159137	33.1911640854889	75.476553512849	68.3459889116329	75.2863923901895	70.5564867605773	63.9044621452229	72.4181094463715	37.2008682993722
BTNL8	0	0	0	0	0	0	0	0	0	0	0	17.6273309141464	20.5924663879431	23.3192065141326	20.7451685765161	89.3815532716823	31.1506624107776	18.4716780269467	12.8246268953889	30.2526978690125	30.6063373520659	24.8824123198725	915.608090512117	17.5835151529247	15.4093980042953	14.2915735947631	25.1139895917041	21.4250616408312	107.938096706275	17.1502617236616	146.044561134304	76.5338385302779	102.683881856787
C11orf80	0	0	0	0	0	0	0	0	0	0	0	424.981392712239	503.869882707635	139.08338342121	93.6851850627977	54.776753607506	87.2330227678307	33.2284795313475	50.6614936270195	150.653687074828	166.598941225224	82.8951328900676	88.0441343957915	128.562135864285	93.7819994141088	2092.13661007454	126.467930626351	148.293463968286	81.487942706707	181.508245155419	85.6933299262634	52.5308762065872	168.449082700489
C1orf54	0	0	0	0	0	0	0	0	0	0	0	44.8535622753509	42.3864025548106	884.191935007452	3561.16416058701	367.354902443092	1122.40005730591	1255.30355162058	2128.49466547983	59.8474568063118	74.1237895000767	342.444462589468	46.2632814019671	76.5306679874289	155.697395442844	108.839165392362	109.093664162898	246.557016301848	247.72126258421	219.293095616226	164.91508868599	232.786068392935	253.691685824409
C3AR1	0	0	0	0	0	0	0	0	0	0	0	91.6359745775069	119.625437695405	240.192742937143	703.156750863454	277.112628609141	651.43111649579	4855.4750751492	3073.90678715214	3027.51952693341	3800.9817455225	1040.85899235319	479.15617427164	397.807910003378	599.992020330882	198.620071786012	110.858381628751	184.32451474131	142.497779251406	202.003305910256	138.835832299598	788.913109305734	217.32305202364
C5AR1	0	0	0	0	0	0	0	0	0	0	0	65.5569014245844	85.1223954140998	704.537901103883	933.777610976815	166.349043878025	3770.00147313452	398.362713023681	2089.0811840335	312.47646404142	163.135570335235	3166.58121952246	8999.42027931779	167.486925642269	286.467238314784	30.9089396132978	28.5122584881799	29.3277019042263	29.7497592209559	73.685516858485	27.3920622017693	308.347968912833	15.2676404159266
C5AR2	0	0	0	0	0	0	0	0	0	0	0	20.6065117599894	13.9181048269526	23.7579394721528	29.0945172549939	17.4603516482484	46.2971195836916	18.5751782652385	46.4769549900232	33.6473437463967	27.0453955978076	60.3935586436418	184.563511951686	33.2301907272644	39.4986370148284	19.0691769564609	19.9901199759174	9.64098928524847	36.6066003244433	7.98710659890533	33.05028420157	19.8426931977858	20.609262720962
CA8	0	0	0	0	0	0	0	0	0	0	0	22.675938770852	21.3907065562607	36.8092925944576	14.9727496286569	59.7588652923246	16.7772270666304	23.0580756470185	14.8969267465811	48.1332830902347	54.1307717379378	17.9445027156099	31.5289905224408	18.4298278657541	18.215183760147	21.0359642579318	19.090390733363	20.321922976434	57.9666336742722	16.8762968698241	114.811896301041	12.3693364760059	13.6180014672922
CAMP	0	0	0	0	0	0	0	0	0	0	0	33.0609148639985	35.242199876479	45.4604589781902	97.8379779703026	155.207834591821	183.005621760749	52.8624043590642	83.1994402219844	26.1053964379627	38.5685898794172	128.175335208814	1085.48516927949	130.279789555203	1248.17163086838	52.4942178597628	36.280620433448	99.9662887936971	208.080195246161	78.6678818861205	142.145342914236	166.000574355376	132.795869581191
CASP5	0	0	0	0	0	0	0	0	0	0	0	29.1709635515661	20.443116451088	56.9496408769375	24.7435652690729	40.5351836827771	55.6724293038811	459.638142081113	23.8971217312619	24.2405275784899	17.5463629247153	123.611587743686	366.976214054409	57.3469773638513	38.7072423073725	12.002301896037	10.1057830850518	13.684370437044	60.7027136694408	24.9233747456183	72.3347452042842	83.2047267944932	39.2082717214585
CCDC102B	0	0	0	0	0	0	0	0	0	0	0	10.7757013185957	11.9009377429568	12.3508843656744	147.034479197213	4.21525900834088	197.844739325924	10.3130207582102	8.43395946041943	15.3931085742333	16.7965615832003	8.57181847493202	9.97943486858112	6.36877318076244	25.7534914398915	10.6826226382368	3.35051416395902	14.3727901045853	3.96391059801637	19.9303533150432	2.93812333949705	7.27044499520844	4.95790387035784
CCL1	0	0	0	0	0	0	0	0	0	0	0	14.3941482698325	13.8475867239832	311.338462823039	14.1083416394736	60.5935125157354	16.3545618122408	17.8327372124516	12.8794636820368	9046.49079149138	2889.90520321201	14.8109558845249	17.5693207553792	33.7444445954713	15.3288154418059	13.7214899394862	19.8421203364601	13.016203949232	104.287158437765	14.0101503636966	125.562060191871	72.5669562490182	65.5783315677124
CCL13	0	0	0	0	0	0	0	0	0	0	0	148.189368659527	165.463171864011	4139.55009852476	2751.64860762073	131.196662871974	163.577844525342	166.476305091969	6624.02618461621	21.725463832821	21.0542230654879	91.5868938066976	148.858970145641	95.6496408835463	98.5025000054505	97.3675864257374	73.2696559662229	116.495315285993	100.770013948649	117.965785980225	87.06012004495	50.2573901350848	44.2901225164091
CCL17	0	0	0	0	0	0	0	0	0	0	0	57.1979698116885	42.6223269652658	4788.70132882746	1917.86176911376	35.9757673707485	119.414041710666	48.3058927830361	665.998047824598	20.735502439395	29.1257155584134	70.4751100367054	53.1234820992895	43.3966683657658	77.5942574657053	81.4810096888438	165.198771825268	33.8810109004641	54.1150802589075	80.4446492474295	52.7072459481878	69.8808451338886	61.1352078481718
CCL18	0	0	0	0	0	0	0	0	0	0	0	26.4006373268517	25.5819150007413	1325.22803734519	1300.29486191841	0	2148.33080923712	1447.53678080986	10105.8571102353	4231.6490968804	1959.75063392211	46.1587527402627	31.8074840167083	81.0708650495269	43.3540430748553	56.8714920828256	83.0722378415987	16.5670987524981	0	38.75960106095	0	0	27.9479848635327
CCL19	0	0	0	0	0	0	0	0	0	0	0	128.577912010448	72.0144131643409	2249.70422790154	166.031727102315	40.2996706637196	120.202205886629	22451.8632566359	122.174642876079	33.6368028149325	25.9141009667982	118.35089086465	108.76297875404	144.058925841156	108.039580109018	214.953350823805	89.6758261526584	61.4792371068378	64.3415464438015	80.0800140868645	70.5413154637404	91.2264802181266	38.5176364668256
CCL20	0	0	0	0	0	0	0	0	0	0	0	24.1026619961187	30.5698875553635	1257.15261221916	15.2077172159501	25.8693574108141	12.575949500008	612.010117735467	11.6533688802099	17.677618917461	16.9284589848124	18.3468906566962	22.4725760758183	18.9058680770784	15.6898060610724	15.01909039629	1134.35360846123	27.5200115029665	53.9472294696868	29.4398770910098	114.061253468449	260.029887269456	146.057981896431
CCL22	0	0	0	0	0	0	0	0	0	0	0	34.1872069648888	45.9051120812375	34591.622753507	3061.93482261018	90.5569509852989	2003.12009729627	586.370003576301	945.999949756974	31.5608831054857	23.6705629028897	37.8387319826673	72.7637447475721	81.0132378735178	31.0466330882976	23.7479221370057	32.0889776894449	31.6304321614063	309.792476748604	28.1505716518139	285.323081533891	539.92221611015	158.535908869876
CCL23	0	0	0	0	0	0	0	0	0	0	0	20.3363480792909	25.455590717148	323.678529014777	284.900735288346	0	229.237604389944	899.892551100876	6005.33289081835	386.619766556466	499.824259788216	42.4579811375397	61.3386593873221	48.195146638276	68.1738692024334	54.9376881797037	8.23139342394496	31.5008452901071	0	19.0158891638731	0	0	72.6054332164724
CCL4	0	0	0	0	0	0	0	0	0	0	0	601.379917862388	1099.30918326043	3133.61398601826	1578.35700078277	0	1522.61138556226	13202.9781013699	3311.50746770996	10776.0640635636	408.0460491678	2267.13617403556	1236.82055361259	45282.2706520659	9301.36196997386	252.131619890964	8319.37665354932	362.883823492589	0	1889.03227356409	0	0	369.408812569066
CCL5	0	0	0	0	0	0	0	0	0	0	0	86.1815138553251	28.0105430916613	4807.33445828923	63.7221295142688	0	103.65347343095	13941.4348747362	248.423852963588	182.536873034327	68.3748914653521	105.314842707043	212.033474674655	9476.32645383916	16873.7227271335	31.0701069013191	1432.6827896255	2256.13322312828	0	9147.76001663973	0	0	168.473319376193
CCL7	0	0	0	0	0	0	0	0	0	0	0	46.3828837638462	74.9875017581583	77.3934984078388	28.6860819690162	35.0257356414174	545.480024371368	277.147191289125	66.269325863833	769.591759471085	35.2121812628383	40.9586962030539	96.1809330550289	25.2059285966759	37.6923673448323	58.8581694689135	27.2189042267178	41.6807139539252	64.4370976776699	57.4568482694206	59.5710636263547	94.0617673173026	20.7921203919245
CCL8	0	0	0	0	0	0	0	0	0	0	0	90.645109068296	182.799008528888	1152.52160634684	88.6108690412951	228.910786970572	154.207397288746	6452.68888691705	3145.05438771189	90.6486717682942	38.5061600205144	129.420314486055	165.385282040958	53.0282296781672	54.1889053090242	100.632786303279	71.507386664065	66.0280502093999	25.8386496273735	39.1192343306515	26.5097713738908	394.06489012669	19.8164034245878
CCND2	0	0	0	0	0	0	0	0	0	1	0	341.637633305321	239.193758483879	275.634894931913	366.501247227543	69.2524904531783	334.694779539747	71.1962150480655	86.144389115407	205.806931824374	209.686918886832	189.961602119497	345.429843748126	4614.31750434314	827.012518145085	503.318363827082	1797.50630355331	866.405028220603	125.081140808051	547.192013681008	278.493899862168	1017.03504513755	662.6044604246
CCR10	0	0	0	0	0	0	0	0	0	0	0	86.1080960987125	51.905175042524	78.6980908658318	58.6229036151555	37.5914811541328	67.65103250005	44.7111416448096	58.5841265312062	34.6704916686579	28.7076943396326	72.4360631748293	60.0252496064568	53.9836151220306	84.9508499943304	592.909561988435	70.1481942078541	249.382206082559	73.7999159379143	129.322836767513	63.9961484198059	41.8452474648949	139.614900974069
CCR2	0	0	0	0	0	0	0	0	0	0	0	286.477546922019	307.135616197362	119.371760026892	118.664929746501	254.85850804706	127.663371132384	60.6564164878033	57.9799196232209	28.8457672126671	34.506035401274	2192.86393405523	232.30696091573	98.6312544264089	96.5304702192493	1155.38446452502	262.66990543997	594.731016218806	41.5716116585712	274.95786084101	52.5158565001847	177.639976962266	118.137770719044
CCR3	0	0	0	0	0	0	0	0	0	0	0	33.9323696948334	117.70377042807	68.7225272441087	87.1423092914288	30.9383337804539	84.0807280147466	67.9294826281509	33.3107444076803	20.903637779716	17.5837372528541	87.4050474673584	1776.12982685531	84.1676025674467	126.737885936996	53.7063981731978	57.0401986381349	87.4278177633042	54.6139108454282	54.3591696959412	55.1635125960413	49.2640989895621	78.2655465819249
CCR5	0	0	0	0	0	0	0	0	0	0	0	86.2562799600651	91.6086485525797	509.365029664702	1169.48195858513	158.554470599777	1697.59430264245	2112.44373749836	771.413913574092	49.6758769016896	53.1769764960667	413.028466967544	86.5487993045319	1094.64121883756	473.743509448263	48.2966137481845	351.726383838234	381.891242453922	172.53027961799	769.940921375025	335.224715055974	2534.61129031828	437.453325227081
CCR6	0	0	0	0	0	0	0	0	0	0	0	0	0	0	0	192.943211224869	0	0	0	0	0	0	0	0	0	0	0	0	21.1364228775483	0	29.2754519500825	109.38513215452	143.945575107205
CCR7	0	0	0	0	0	0	0	0	0	0	0	1354.90261833595	2523.40294873788	11161.5418814344	258.694695333786	79.745127039144	295.226529923168	14081.0204794677	100.792754508357	38.598729904704	30.7857926741221	161.625944024771	378.625867232954	398.707850721145	537.130111047374	181.963476764228	2144.75782329925	1948.54819556861	5566.44757459956	3686.29168027324	1193.04990273134	874.885220715292	3877.75178608897
CD160	0	0	0	0	0	0	0	0	0	0	0	229.291865466828	326.114271501013	83.3017546600407	74.9199157241119	26.967026025391	94.562077897389	66.0297436997472	31.77977221432	30.3810966186263	37.9334307628054	98.3244571973987	204.760162750594	562.778428555504	1934.92221588179	121.154827828546	155.851345556488	122.451986731494	39.0041392933763	879.423233922535	39.8053102594179	325.352468040077	33.0380949663732
CD180	0	0	0	0	0	0	0	0	0	0	0	1500.40154370549	998.958050029336	95.5476020942442	110.519677981405	640.7914284908	196.207807231335	105.077573906886	3082.52876294507	19.4081288045814	18.9317371477016	479.051151211867	129.439858144462	35.0675042078132	40.299747941756	829.527340410219	84.1380886622135	41.4519172182642	230.570690987224	79.6849896079753	215.882644273592	145.148486749236	122.398162672194
CD19	0	0	0	0	0	0	0	0	0	0	0	3400.09982027675	4861.03716492833	160.873538415507	125.233049324396	74.4817455769839	104.257041429844	103.912516090359	125.13442327106	126.123461498323	102.319246226996	162.383168125761	204.169859517036	102.511356865644	94.0802349573277	1219.51740759628	95.5950350390106	56.3861159925467	135.242623335191	129.534335216777	127.773277471437	148.768792589077	75.4612715738347
CD1A	0	0	0	0	0	0	0	0	0	0	0	597.850243470102	858.733222612869	998.343852594522	12541.2376225685	236.300226989498	215.197234534594	128.602613484625	137.4535928272	49.7271388846864	68.8161788022861	279.670135735413	394.719808869395	148.343640727208	149.684275487677	386.509217383525	138.408940506838	174.519598680802	155.10971586604	193.630960414469	173.887855196944	68.3275262610281	64.752830602687
CD1B	0	0	0	0	0	0	0	0	0	0	0	273.286463083303	934.348238930524	1768.27254574149	12743.4279588665	60.3117052284426	166.125871192581	102.175275522074	109.758578351574	27.0554598317716	22.6847662906274	189.230903616881	359.0301526053	112.693587493968	146.497417663004	279.913486639402	49.085194168364	180.003548064337	99.7400947359138	58.8892948828588	109.917030421927	52.9258821282965	39.3688745598596
CD1C	0	0	0	0	0	0	0	0	0	0	0	1989.19894847736	895.612622559343	792.741698201394	7082.28771312894	290.437571562421	35.2203488870809	18.1797220392025	150.904660169213	29.5071578463534	40.0325158976828	441.557476331231	439.264845465371	34.6986303252224	40.5438285781538	34.4124285780467	37.4426993778766	184.793269325773	234.832148135254	47.3161384100733	255.058864440873	167.757019629859	136.537818022892
CD1D	0	0	0	0	0	0	0	0	0	0	0	330.444561295459	199.221897886593	56.5514236032785	94.3218178207452	13.2224580036018	54.7609477857937	273.562388460773	33.0221836466089	22.5665847684868	27.0524997456032	2108.93061124408	104.968857751993	21.549207184003	20.2272375200625	176.84852212894	8.72709109845368	13.507523452645	22.1947047143586	20.8933338977404	20.0659932439064	38.313676073417	12.8814144223109
CD1E	0	0	0	0	0	0	0	0	0	0	0	50.0670922170692	54.662026756322	1095.11731026972	6575.53982099303	65.7119010696505	53.3862058724961	37.7938436195787	96.9511090735432	25.0970107486433	29.405393160014	94.830001652103	84.4320203516909	39.2527800546092	56.5804619215662	50.2082298418534	36.5891206425985	57.0395469153793	44.5403702017971	55.2229405008864	34.8109745402487	25.6660358135215	25.5699386701359
CD2	0	0	0	0	0	0	0	0	0	0	0	317.344687004559	317.87507061139	145.606213762545	180.625448095961	65.9967484802469	151.364152010669	81.0686335900904	174.814615202675	634.079078812744	1981.37104449531	210.669397315443	506.322105448399	2340.73530582569	4828.42449446481	294.370341921571	6043.36087535394	7220.16943761424	4992.31084053076	6066.61473690999	8144.44198230927	6996.36479936256	5769.71467047167
CD209	0	0	0	0	0	0	0	0	0	0	0	30.5475562055998	63.5530247445989	213.101221620932	1858.84819717018	87.1277260198663	285.098510477968	185.472728987207	3077.93817975991	30.0011417735948	19.1837210589742	88.8683425640423	122.165508118455	35.9312845333057	45.5185158606382	28.0787190285773	25.3705102123991	20.3529790070807	184.277983815105	25.4385775310612	185.042660742882	94.3286680539171	86.9233362348422
CD22	0	0	0	0	0	0	0	0	0	0	0	1297.52522865291	2234.06749934565	41.1481791778858	153.729838685091	37.2237416285576	155.773998079506	57.7324494024687	210.54298598463	48.6038584819499	76.3544483147939	36.1049665373984	68.4354157951429	37.2851825744408	45.2336088444637	23.5159353989848	44.5030323221105	55.812230687854	71.3869453035415	41.9604239882377	49.7499131843524	61.8028533615533	49.8633258507608
CD244	0	0	0	0	0	0	0	0	0	0	0	40.0373562798476	56.3375829000463	22.9864740755554	28.7129506970883	91.0527276703408	27.6825275910135	52.1772160078994	74.5259598301168	991.464533485665	1274.51858267493	656.63450819568	61.3940892398375	1298.08822909019	1383.05866512198	32.1502532345555	27.5431138904945	68.9480002036669	251.423617390668	502.05920100246	183.920858725406	102.23835663474	29.910472953878
CD247	0	0	0	0	0	0	0	0	0	0	0	42.3919035567407	21.4926940569245	40.9383218849177	43.6909856626933	54.8781735705556	25.5296120215283	32.4164985034181	52.6250145356735	19.8999529173675	20.3120437226673	43.048184103929	53.6192809698398	12522.5450485037	15280.3948986615	56.6061669232182	1641.9615167419	4272.08645238006	5119.39483212701	4163.02469829063	4045.60715180453	6151.32938719429	5074.05668029943
CD27	0	0	0	0	0	0	0	0	0	0	0	2836.0044814682	290.389702597269	115.34255037188	127.352937067809	60.2657304283593	96.1376640853568	113.943730756285	121.713237871973	57.9899529170337	32.4133055033853	137.954017220643	258.563780442824	129.351649059944	182.641326829634	4686.41448694928	877.080945231742	3016.12227389456	2998.03962976774	3966.69189477227	4036.10010414487	918.550873421609	3164.13160282809
CD28	0	0	0	0	0	0	0	0	0	0	0	164.663707388128	149.830475853634	72.550475331788	89.5865502679898	11.5390534517779	66.3650904161089	56.4963724111629	197.313746950066	25.4472798982787	20.1941115935887	83.1139444176185	204.983059928718	75.399225559285	82.3413006188927	137.319773816616	1739.94162203591	742.689890621806	150.100781925291	434.822647045153	267.671031270382	139.43755729871	338.497183677283
CD300A	0	0	0	0	0	0	0	0	0	0	0	28.8762427522254	22.6439198662073	19.7649425608869	37.0140027036567	55.1183201484336	484.898696510811	144.271503487261	1761.29900519566	2687.94817335834	2711.99448713878	1483.85491123381	3102.86697298837	3478.71267965474	3624.35081832608	38.4507399177047	25.5711599370789	317.616147317007	62.078909646202	505.204585771765	71.439997881781	305.4804295006	55.4958216992513
CD33	0	0	0	0	0	0	0	0	0	0	0	21.1279410496024	28.5999364690675	19.9575915749567	584.249863041847	1375.86799218705	341.89915742368	246.773746334872	605.539373954676	363.713328434996	449.683158304393	1160.21404606304	29.6135588737348	17.9684429958633	17.3828500270389	33.6527174503238	14.1177483820968	15.3598318425485	172.195603490952	25.2844980414723	198.310665442814	106.205356489608	109.373320582136
CD37	0	0	0	0	0	0	0	0	0	0	0	7978.73471820951	9394.20884785626	101.3454124848	350.061445216679	170.60223375194	1145.2652883591	311.723316231606	2408.47779726965	5886.73541787975	5249.4564553421	3364.48294467627	2581.5040662556	1236.67225738137	1591.34851384623	586.093757434394	675.271195970479	3074.13398616602	2313.79183260408	3266.51097255505	2555.03622018036	1708.55525452364	1216.98797382325
CD38	0	0	0	0	0	0	0	0	0	0	0	480.79690072069	446.486944581612	2509.60467335859	70.0570220949544	95.1438526062452	97.4620126399033	11694.6477489657	690.64805144478	46.1503454679795	29.0099955919829	221.985266063031	341.038255252275	695.667514748548	1088.58298396373	8204.61212730109	406.628506725768	188.596425111215	303.23862062666	278.845310436645	841.815414951871	1031.41499643815	614.957599638327
CD3D	0	0	0	0	0	0	0	0	0	0	0	154.505178010155	98.9788535499933	131.246400168562	107.424520676364	155.552168713077	78.4284643502689	20.4334660752094	14.2800382998043	47.5093224603014	20.8687865584573	82.0454004017224	304.206245834761	226.122233274692	223.490380435641	86.0942419908494	5608.39203040285	9317.3000934506	8682.37562727145	12187.0846406437	9687.00269689371	9681.93381809319	9290.71487148452
CD3E	0	0	0	0	0	0	0	0	0	0	0	561.620611295016	856.39897182141	252.317731794527	185.65905200617	80.9591941157107	184.795434500144	165.221311535874	161.337224282664	45.3557194163008	50.0292443674142	212.255622165555	638.363669296323	300.479607037735	386.751441028335	809.19342431257	2169.91737086397	4789.23999056384	2726.25327518446	4185.86486216777	2622.54373868544	2077.69647081142	934.205025790767
CD3G	0	0	0	0	0	0	0	0	0	0	0	84.3106641081747	54.3388738259639	42.7146055568474	34.8631964802998	55.5519826685747	36.3487898426809	24.108580553668	16.4906009675498	18.2459316659346	20.4819917406331	36.7231832837559	210.933595588978	118.536550107516	225.341958719662	34.5834915394241	884.666086552336	2235.36612143957	1978.96687850295	2477.93904843182	1651.81370009002	1254.99637419301	1785.17301043127
CD4	0	0	0	0	0	0	0	0	0	0	0	109.326485155896	121.131853284162	575.446556787274	1026.0264755085	140.545917738954	468.745961109798	1657.4581296634	9451.75338608849	52.287893872153	38.6596978038795	2470.1527091169	288.438532205126	77.9902323370192	85.4120269134416	287.558453804076	1307.31906456292	2698.24838469451	232.177846660061	156.630591597668	288.460628185182	65.2420397551043	184.693963608156
CD40	0	0	0	0	0	0	0	0	0	0	0	777.489265813578	843.621172546944	2482.82357741124	907.725045341025	130.86848679265	632.531389356114	10877.4927000361	552.881868151453	145.766792046994	153.327600876334	214.205740702917	208.67358335645	169.419495275151	156.916165890013	506.144333241179	140.424235600405	128.364592577208	90.6175518068153	156.470304179377	86.4332773851477	251.823942253633	96.714489354574
CD40LG	0	0	0	0	0	0	0	0	0	0	0	51.646451595943	61.8124163534459	21.3426079759284	24.5833348079571	48.103350764465	34.3373084565301	20.1940926427382	28.6900466834638	21.9840597928941	19.8753460973053	29.627238656695	57.0623055697102	54.9544463175452	33.5443647757832	37.2845451266899	526.685349138401	650.399559095859	187.753223151553	173.703473195291	390.174564201966	186.127628897383	121.412461267388
CD5	0	0	0	0	0	0	0	0	0	0	0	183.759980920623	357.304790172333	235.134394288736	249.383109284824	105.46427291839	240.996391194423	247.408926577399	174.575568728988	61.0549523639746	34.2693877789372	278.710380161067	162.320932821218	191.602767223366	254.736253780827	365.926415076634	713.804331340701	1267.80262035516	959.180168239163	742.658825100129	1346.57648338545	661.132290338491	1652.31317288753
CD6	0	0	0	0	0	0	0	0	0	0	0	87.8600782823425	70.5256194895719	92.5857979768605	99.513283297749	59.045069546666	99.8945544826803	112.667803937132	76.426953118475	25.4124598648788	24.5621642584163	94.9194835900537	127.31824940185	305.41717891142	509.097544925372	242.666240526881	2083.5376977985	2305.88177834075	287.715989395012	1306.18083135309	815.52060515132	338.95882344691	293.328599552834
CD69	0	0	0	0	0	0	0	0	0	0	0	3167.53253478969	5736.20089207479	72.728092705072	44.3764859649902	601.799816921614	37.5109477148548	66.8445147521349	25.0221252515319	227.084438327534	34.7962972174768	71.0962479567103	211.555287978737	4210.54564539217	1359.10926582146	122.559280050085	840.754808500498	3989.75401013621	3017.64425780539	2807.01507232129	3655.48538212999	4555.30764912445	4731.81109691912
CD7	0	0	0	0	0	0	0	0	0	0	0	22.7934652787037	21.0100164984419	27.5134738793673	28.3083747147738	49.503762532157	21.3404404792954	15.7175623540113	52.0993580967182	20.3918682341104	20.4258078477852	24.1132110012052	28.7125132462068	1431.58995097598	1053.41056627394	23.3898418323642	948.273508040565	1117.62899461463	1277.78545653816	1558.88074780298	1619.76401895779	1126.0612658606	711.991120186923
CD70	0	0	0	0	0	0	0	0	0	0	0	486.089992692945	233.735008894663	569.011100668413	161.028231653081	368.595086847665	164.790617633622	419.507692917546	92.8668280453688	157.968263407109	167.788024656418	182.510837139471	281.843908486566	178.809679101052	210.208336868667	415.503328840324	331.154904315951	234.253265220608	213.324485400798	223.873861920018	159.983612318053	360.435610599774	277.447232684404
CD72	0	0	0	0	0	0	0	0	0	0	0	171.825442075352	977.769038083085	11.4052969187505	28.6660991648575	108.324667191298	12.9818690019977	11.6505194041681	101.535508151478	103.197181377524	116.611218590633	12.5281474442598	14.6443730317526	25.966261280336	69.3032199921197	12.4594868378211	19.5688419251578	11.1514007840463	44.5497244126896	22.649051094731	59.9187967683635	128.238976774182	88.8220214277984
CD79A	0	0	0	0	0	0	0	0	0	0	0	6853.49844608331	8524.22162482363	180.248540299825	139.081219000484	301.115803174524	129.673398351624	78.7994882100671	57.3583447269841	29.0067189899676	36.2006063859971	171.214976301564	299.540644248837	138.135843744854	144.532223239311	2476.03901477201	97.8291249037274	153.267827779224	230.08869977664	356.763589869034	463.61492214326	357.164307197145	210.271137480061
CD79B	0	0	0	0	0	0	0	0	0	0	0	3070.79095186582	3970.61975191363	74.5838497270008	65.5549132301484	76.7612795092425	73.2407907942816	83.7517624256432	61.9230527092498	43.1586769635759	21.3903980279785	156.681898554461	192.473185851768	230.681878503733	307.177957441373	663.242173977017	181.565826780905	292.263933077625	290.04200133273	208.985183391001	441.235227230171	93.1000348684081	77.4466860418169
CD80	0	0	0	0	0	0	0	0	0	0	0	487.796991703382	621.002293968921	1488.48459968377	412.86475910452	48.6210691231713	321.275817217803	2777.25284384996	209.330103494379	129.754730721149	108.497947850478	216.77716107571	488.007050314381	207.118497758455	244.332034561076	475.746191190559	187.087327697069	164.478355308925	118.539370416826	171.741822508236	139.654250714651	125.106207572648	128.173146451117
CD86	0	0	0	0	0	0	0	0	0	0	0	443.832809551631	263.818987926192	3424.42048518411	1319.36474501463	450.88026306763	626.04269405729	1503.00240377932	3098.75913188745	19.1095142388603	23.1826598592141	1078.07242839514	144.098202954198	89.5573267752796	111.261455162984	258.262051746997	89.5683407601206	94.6689202513558	60.2070545927245	108.575283909936	70.3672702281342	259.235606273078	76.5081102999715
CD8A	0	0	0	0	0	0	0	0	0	0	0	283.220549159076	419.270160072419	158.108139279971	170.596022079368	65.8121057175051	139.591021160884	84.9342018992513	56.4783159064745	21.0492597265723	17.3959962252154	193.748641066689	543.271044161728	923.910613494749	746.277610731392	45.7678849518561	156.265195343565	141.938478904019	196.779212191478	7844.57924704372	246.696874954339	1251.06339587821	106.801254266502
CD8B	0	0	0	0	0	0	0	0	0	0	0	22.875697659443	25.8201776824518	17.7145129134083	18.0932578461136	31.9319059605587	19.0152356200128	12.0345704687438	12.2383326436901	18.6928198105578	18.7328540224041	18.3771332523679	35.4070903325216	20.6019029624101	24.5859075688599	26.7936936296573	16.0981883409581	20.3418602122412	138.836342024449	2697.11087212148	155.457993056536	34.8297463253311	40.4010462238996
CD96	0	0	0	0	0	0	0	0	0	0	0	160.052459746797	127.427586585918	59.9880128024177	53.5724327840714	9.34806540681631	42.0574664994857	57.5524817575911	29.4234331363726	19.0308324210944	17.8913249511549	39.4117432122806	126.240931301063	1633.74578721291	1253.88468628729	81.3528977676137	228.149432379571	1175.3880852043	563.590651277627	1289.92539638916	242.721837080162	784.715468035787	276.828385951435
CDA	0	0	0	0	0	0	0	0	0	0	0	13.0257717726662	11.9330558169003	40.4844421068715	301.927213842274	92.2912383607008	308.364733219575	11.3828610012558	26.1583608354712	15.4520224310778	15.952945668232	809.574128564494	2666.35329505158	11.0393255809939	98.9390271627202	23.2626084953711	13.5820834041691	18.4399014970248	91.9500284925443	13.2654438228495	71.6952869535182	62.048097577534	43.9939205086386
CDC25A	0	0	0	0	0	0	0	0	0	0	0	17.7333795340458	19.7292230270627	16.7190519633028	18.7283653420817	299.871708116281	23.7035535436983	19.9403386507135	16.2917129800726	124.251498848893	174.379828837078	18.9453186633261	22.7903539433207	140.231854107481	17.3125885455079	23.8597086075061	210.667799494103	12.1484878021178	106.027238572429	13.1795200814337	134.982728857995	108.88363735942	127.374083134174
CDH12	0	0	0	0	0	0	0	0	0	0	0	21.9254571197048	16.7297802842593	27.8034807237551	36.9751098552385	6.77317450512402	17.4975139266081	21.4946120797136	12.2487298980392	14.8359208083648	17.0686938442507	13.040318665152	41.1130528230659	13.3489407995319	30.6389402079258	11.0720441176366	24.4820855524072	11.7281901049222	7.37967823678149	10.9788637956193	11.3445411977546	19.8913523707943	8.96442195539785
CDHR1	0	0	0	0	0	0	0	0	0	0	0	17.9247357113932	13.7028788411388	11.0290863014016	9.25791557835607	34.9688724723273	11.3125387033313	15.0975679764484	17.2597525635414	15.32807220638	15.7285748891159	11.3420707938086	20.7151558374714	23.0610419188856	181.513138048253	12.1354078942474	24.3457743524522	13.451900476373	143.13168772714	27.1056917614718	129.249426764157	39.5833463213351	31.101668719606
CDK6	0	0	0	0	0	0	0	0	0	0	0	27.3274599796565	33.5718505504101	69.8817169451416	80.1019009680637	675.655219365887	28.5171697497319	15.9411811114875	14.6271129577572	19.8879856692979	25.4894207632993	25.8991583646942	26.5274917558829	261.194696749426	31.4843063053387	20.1911917302004	47.7163808079415	97.9631978512363	53.3014445777127	68.105204122323	60.8505492394576	220.325154043491	103.686187391572
CEACAM3	0	0	0	0	0	0	0	0	0	0	0	59.5689998991968	65.0051377569132	201.673228519969	146.413108757052	112.114524736774	156.685993372905	93.8075819835799	90.1059413375939	54.9094982011887	41.0811593125105	223.233702369137	1463.47558702633	109.093454630282	180.021413374861	99.3990969041075	50.4311316426489	57.0111047863895	270.793266399696	70.8905905369761	273.910498210628	157.620233702602	127.482777567898
CEACAM8	0	0	0	0	0	0	0	0	0	0	0	83.9473507035005	72.1347082331227	22.2146122415219	17.7496217198946	7.95224622304938	7.71584364613841	16.1490344599358	14.2089430741308	16.5130367101355	27.3136867884516	9.87554987518016	134.604864570601	157.743548620882	735.542684394812	26.6090937193836	38.0496515272934	72.8542531266663	18.8248876775549	136.619004059626	14.1077114852752	12.8640351080338	8.87712554471946
CELA3A	203	0	0	0	0	0	0	0	0	0	0	361.015382414402	508.143062996327	188.076972563979	186.662435710595	84.4383242339505	201.495111778562	147.6002065273	159.195416356509	83.2048877628636	115.817069939779	201.514645385069	308.094556960349	170.319466869009	136.534369763533	373.738856008613	174.523423159424	220.334193776938	153.1458398113	222.166689425977	126.714451550009	80.5103810315698	72.5978698002567
CELA3B	139	0	0	0	0	0	0	0	0	0	0	153.851466192051	97.0353877762217	107.565527106017	95.8954309313	91.5167580847388	95.8983262053505	133.071174864962	89.5244833646976	19.0914219422608	21.6673611349288	88.9854339452451	203.356426848973	88.7918829329032	83.7978648928783	159.008678893125	124.081651106794	47.9639913773994	149.923604355935	101.283614452893	149.88681465088	80.9416437867248	87.1975750907437
CEMP1	0	0	0	0	0	0	0	0	0	0	0	29.320512965794	31.8822411121708	11.4918360299705	8.93611857228674	72.0388120045352	17.2902096704801	26.038396289294	41.6840739674517	24.5995277711826	29.2710709071042	16.2332757406785	27.7482286890545	52.2891990103593	29.021136897935	9.42668163419214	11.6164471048283	11.3212107870275	191.288816548893	12.6009473439763	120.845780144512	89.3064188092518	86.6276453585857
CFP	0	0	0	0	0	0	0	0	0	0	0	8.52869791011829	8.95921124955518	385.211117934813	10.5175671959324	109.026356944361	32.6516009916833	146.049343939088	2173.51627908402	21.0678293549961	18.9348656661052	2798.7213848527	1815.71111100254	10.1554818923637	38.5304211920191	9.45446215486974	8.09066970648372	52.7168351741389	327.339052974275	18.0806532869703	128.915815609009	158.751821894463	134.237148838591
CHI3L1	0	0	0	0	0	0	0	0	0	0	0	14.2724520412772	13.8489390670189	398.435989409712	91.7092725740321	35.432393535064	6888.7322490909	3113.91526090425	2103.52402819901	17.6251322418635	18.7315822466005	16.0433175054526	3558.50080869586	61.3262702685505	300.456128272571	13.9393431689469	16.6569691435407	10.1571840205911	36.4357268890768	16.5991558144265	34.9559393672377	31.1267778965134	17.6995814726747
CHI3L2	0	0	0	0	0	0	0	0	0	0	0	340.260976245039	410.278410504827	202.406848750012	177.473703850127	45.5585925425518	179.322598769432	2584.09005521279	161.365678636858	85.5698305509018	93.5761330689572	192.982053130498	324.644676628206	165.002048367323	285.746990449085	260.759680007185	161.297704403578	265.740482938664	654.841924366612	311.147647554675	3416.48169590112	167.611372873724	166.830254229577
CHST15	0	0	0	0	0	0	0	0	0	0	0	292.699438713626	293.946138939573	104.921405518442	281.863844837602	27.4177520043446	1139.18924612987	99.8352886275519	1045.09669796387	1179.13506842799	1409.96104740491	2508.26587218063	3041.14483271653	26.3476620128116	47.8831684218015	1588.44165757262	39.903708105658	38.0468247867307	68.3223863874256	40.8357351302879	65.2956976230341	90.727083098179	54.3870302619732
CHST7	0	0	0	0	0	0	0	0	0	0	0	21.1013854576264	20.0252682203484	2280.6093455964	184.941165583639	107.075488291443	281.952060797051	314.298316004672	445.241715825211	26.2484188368572	22.5673533258667	261.401798257583	507.185431641077	27.2738360952224	34.5898529251938	101.745596946212	215.838073457438	307.384974817234	128.632171716259	30.5559203589559	310.652225547889	363.349923342401	437.23650834269
CLC	0	0	0	0	0	0	0	0	0	0	0	218.489115810416	252.401012465576	103.89229564129	102.117395253623	46.3022765542813	75.2558950874142	213.02636287624	155.941252447034	1064.4194176721	1072.33604566441	90.4562105459834	5546.80186104848	219.065148573379	415.03265128393	148.698541577478	177.612750105416	109.49618117257	84.0155316502394	93.2712242022115	80.7904839635259	144.997978797479	41.5813450371624
CLCA3P	0	0	0	0	0	0	0	0	0	0	0	30.231719012588	30.125516478646	2.33915168672112	5.56743776245528	3.29947831564009	4.18584797826019	5.94001898456193	12.6817847400309	22.4370473270602	34.0390252909989	5.15913146582362	8.21310390292906	3.72663396989775	6.99166573883186	18.5850285664741	2.21078830166941	4.98426829985138	4.97552567822762	15.6556954308698	3.26137493564267	1.37301988092385	1.62376372448425
CLEC10A	0	0	0	0	0	0	0	0	0	0	0	91.958374548712	97.9870029449031	142.469163475212	3779.05434411645	372.128819170844	160.718613092776	61.3945359908672	6137.00382299445	30.8125145064121	21.6565131639106	404.95061258842	157.272054541294	64.7899616164447	59.3823933812148	64.8344067481514	41.1001211014376	76.7171063896774	64.5312331980027	82.1674037693854	65.2348455867886	120.119390657654	74.5214644284355
CLEC2D	0	0	0	0	0	0	0	0	0	0	0	451.815189401678	710.346385059931	1488.31581806366	70.0411724562526	408.722551449951	84.2901331804482	1448.13232825882	174.657189265377	61.5298189431359	60.0093991564864	97.2955035923323	98.1655408771157	296.009778606436	764.737698762407	125.388478889752	1402.34096474593	1277.11010564416	788.787404701477	1146.10826475536	854.396074468285	596.165113889985	574.256180871606
CLEC4A	0	0	0	0	0	0	0	0	0	0	0	32.7879316807745	23.8150830759766	253.470154125152	3064.96604145786	289.238942205999	669.550764493753	62.5549208759657	6933.2014036231	26.1278271137707	25.3232038576359	1847.35411841423	1158.6847975894	32.1917809302754	21.1586770290656	24.5488347418843	20.0301749465351	21.6474499137626	45.2842158541748	19.6767629976221	38.5715860156537	229.509746683866	71.706200104303
CLEC7A	0	0	0	0	0	0	0	0	0	0	0	128.329440903808	132.463255650136	926.960706849444	4052.56422001988	235.410900994274	2817.83848835104	169.702692442137	3296.72613938562	29.7099921137642	31.7866198726405	4785.44379003904	3748.1366510933	92.5585183616906	141.331674530221	60.3323210645398	53.2518295615661	90.1783986371496	84.2688065203352	87.2606748254099	712.712101470063	148.095116480366	24.7022205969843
CLIC2	0	0	0	0	0	0	0	0	0	0	0	11.9172068879977	12.4853452289871	3872.92973656092	1712.76526345707	14.8856673291097	382.455252264209	1939.87576244843	2443.35167584945	30.87128331058	36.6261557071019	107.414140092658	16.5549937188347	38.9843043052324	28.9921252957278	110.920510302931	10.751982324438	7.48095541988572	27.8001191320183	9.05560060440082	28.6428388205246	34.0614260182192	17.1854780178269
CLPS	114	0	0	0	0	0	0	0	0	0	0	205.276894110055	305.322739387305	172.83467037302	194.631990141367	57.2924443380454	157.219374304354	153.855300772121	119.843313464975	56.1329583968316	54.080567765352	203.833396744596	384.184703764965	141.590166466306	157.137019185825	240.011732345183	189.41845475165	303.771897962818	98.2741069782259	255.458695574879	96.3299171235155	55.7542915844414	66.677773143443
CLU	4	0	25	1	6	3	0	38	12	0	23	21.0393299488176	22.1622674191293	243.178730523802	19.5795668952358	75.9469921956243	25.3931802013963	365.367518136844	27.6928101567667	3674.73431108003	3429.19753752011	24.4144263781663	28.8663409626376	27.4252671887665	29.8154456706542	22.3920828207708	37.792637556629	29.773166330146	91.1962736198738	20.006944955816	97.2182813619555	59.6208305253944	49.9108958311422
CMA1	0	0	0	0	0	0	0	0	0	0	0	52.0409300431124	68.8230322909421	53.6535932548856	58.2775985076276	23.2313229848498	56.2990656536845	45.1348103951916	58.9742791503325	24.1489822572857	38.970955437751	64.8209662455188	43.6203917302748	59.414303405396	69.7710246957617	82.7021378282661	42.230032369157	57.2930507679613	39.1588262843014	22.3842714214699	37.2439731360232	24.5584429289146	27.6618737794828
COL8A2	0	0	0	0	0	0	0	0	0	0	0	71.2542974365242	121.589666327993	111.078659388212	129.646567570679	43.6638631162536	976.0066162351	55.5063376341205	130.716982962236	26.3464941488916	29.3180269406351	250.600488170522	166.901379191101	71.2039179426809	91.9391059877954	28.0907373341928	57.2343089128997	63.8262820932278	97.5963229674509	63.4889681686432	86.0563751843777	48.0567929021921	42.3476232798173
COLQ	0	0	0	0	0	0	0	0	0	0	0	0	0	0	0	53.503872328752	0	0	0	0	0	0	0	0	0	0	0	0	97.2215776703372	0	93.4983428030922	220.083520720223	127.218036244568
CPA1	90	0	0	0	0	0	0	0	0	0	0	6.8883834433296	6.68047760598119	13.068933417991	7.82627791216823	11.3208221802752	7.11400106565549	10.0167394078635	11.855994354101	18.6015487188901	17.4004437799927	9.01494934940897	20.600460457792	13.8868144140438	14.7282098293914	6.52630644493204	10.8902243257686	5.16571574841872	14.3147304415811	12.5983000198002	10.9992851374587	10.1529364027277	11.0624239160099
CPA2	30	0	0	0	0	0	0	0	0	0	0	612.239315261751	910.298459052929	292.681491026051	255.112308189326	64.071024154388	217.73903502137	246.351380423312	187.464023968325	82.3670425661463	103.269137723212	254.86192439244	716.670934277691	206.637938493128	227.832481807377	394.641098525979	236.989118234062	241.887301408386	169.974495576759	217.639381290639	192.682447816968	76.2124868893783	67.6221770097796
CPA3	0	0	0	0	0	0	0	0	0	0	0	481.92533492995	567.229796929455	146.670932649612	132.9735845997	24.9890628843764	141.401190769845	208.302655603988	197.390814488657	903.588981353226	2346.77078659448	135.810869700068	434.800463733226	275.700268336192	376.179594864263	332.919535581635	204.369889819623	220.765090185092	72.3578779936365	143.873401176508	92.8028208062644	66.9445450938737	31.5381830217789
CPB1	33	0	0	0	0	0	0	0	0	0	0	423.535182108972	489.608504514047	173.922052079662	151.663479258626	25.1651173749221	137.716222722446	104.825868686431	182.158774714656	18.5308621470057	25.1485744633243	196.04873682684	372.894769638615	132.808082390026	136.663815783335	304.287556852773	136.89214295325	131.322189868777	51.7284432597558	161.494699287821	77.4487368463525	35.4673283827598	26.3645787141761
CR2	0	0	0	0	0	0	0	0	0	0	0	421.117665106081	977.042696176344	54.4498136897739	20.6487637148594	15.3208310071464	31.647868760241	28.9273851342925	32.5600067552739	23.096843413873	18.1601528087135	39.8908966261817	33.9481748844036	67.8781472408009	29.3751346842954	128.544472277857	21.8065319767948	68.8676534572252	138.626712497481	221.962968215969	68.4389757749916	27.21664831252	17.8475646671173
CREB5	0	0	0	0	0	0	0	0	0	0	0	28.4459114939546	34.3513157688664	237.774569563947	213.399170225945	91.7729619837242	28.9422437249878	12.3132523372462	46.3647358307017	33.2894213523404	39.9276060907098	312.156636986534	1020.28747323066	18.2691140410871	17.1033645739934	34.8054409985125	14.8477341405419	10.271400181697	0	15.8527797184279	0	110.844671364205	75.081527868683
CRISP3	0	0	0	0	0	0	0	0	0	0	0	20.6824217840858	30.0588810195801	8.29692969835735	9.71131122163685	7.37167866809945	14.9982721317333	14.9424753186641	10.350293140527	14.6643294185942	16.2156452246834	7.50070078472574	18.1101185002586	45.2361163378272	155.169097387416	10.1656984498037	13.637853433478	14.0340534368283	4.36581921330386	5.36080411187089	5.50914140496761	7.42071909114881	5.08709192972321
CRTAM	0	0	0	0	0	0	0	0	0	0	0	44.1095829238805	37.9710172679602	131.967596819918	112.571190497851	8.49474636302491	554.220794923406	18.9332196659776	74.3716591592675	409.74406686586	46.4951547566791	181.787160151012	73.2930788635281	385.620167482829	248.38197963891	46.6512103784537	582.609900293388	93.4808322994625	37.7406638473855	1023.35237097597	14.1055964435217	735.427229736736	41.9334395735349
CRYBA2	0	0	4	0	0	0	0	0	0	0	0	9.74524097867371	9.98975154532735	9.56308811340542	9.53027063573812	17.1850379086237	8.36211235724525	8.46428053727846	9.76980580860053	15.0676611165322	15.7607878604409	9.75432699244312	13.4896189138697	8.83338414115618	8.48412337867478	13.9551293697243	8.82131026330161	10.2951457016409	28.9284355542483	9.45751493757957	26.9683432184863	17.442853458318	24.501184276151
CRYBB1	0	0	0	0	0	0	0	0	0	0	0	13.9250969570395	13.8154955862602	12.4194588385514	12.6661657012537	99.0972006125038	13.3675070642274	15.2882359265268	154.964787644974	238.039507267981	163.886459049365	12.9716338637399	13.6278504168332	11.2754991548632	13.1623328993899	22.1321747269396	11.2389039490166	14.1269523380504	143.620908103565	11.8378135134888	152.926474485346	68.1772357288394	73.6657315989539
CSF1	0	0	0	0	0	0	0	0	0	0	0	40.2821579272412	44.0235073766131	261.031019426899	255.948780736888	99.3892877404557	797.625902058134	144.71863699637	75.6070361204233	625.251869543795	154.130671509109	56.0488735416314	49.3477396106208	86.4799692984375	34.2045542680086	35.5511585378199	301.513046232318	118.493825671115	137.125522523865	65.7087117771812	157.910969135223	152.362111662577	146.736404806765
CSF2	0	0	0	0	0	0	0	0	0	0	0	22.5387788213073	28.9301506705479	43.4601881656152	38.3497318401015	59.6049400246465	34.0859740465346	21.4394582397374	17.5629472747005	144.766341925868	19.2834669583413	36.3439171625937	26.192486110791	586.677647444701	50.1957957662708	46.1772130168309	984.024747140477	29.8621453334016	112.575048647725	28.5464606382725	107.333302179736	254.721440497946	129.729685570928
CSF3R	0	0	0	0	0	0	0	0	0	0	0	32.7277837477844	92.4209032646336	70.1712076698379	94.6923206388149	526.549952970473	205.354522150401	1061.20562378776	723.57208821071	26.9957361333211	34.9173072456003	1773.75838932661	7153.62514064486	48.4889119496624	117.397282913619	27.0741532463587	29.9083403585201	39.07906327454	83.6290615149285	28.2318841799792	77.8273966597831	166.187816148884	91.5529897344159
CST7	0	0	0	0	0	0	0	0	0	0	0	25.4423966599565	33.3751518843048	2992.19318292716	1141.71001966039	6245.02800275842	236.208837310225	152.355499508435	301.096573991561	7933.55149976248	5680.51391678508	68.3591023904936	1497.69721357181	7914.59727267206	9614.25895889168	17.9595746577939	591.395821767491	1108.15900725374	236.693338322011	3871.19192316003	307.081576472065	5722.24347323672	1024.76437737408
CTLA4	0	0	0	0	0	0	0	0	0	0	0	16.3588936406156	23.3200387678311	16.6883013387984	20.852465244888	44.7326098578371	18.4278769209696	11.5543579579313	18.1200430696783	21.357166310671	20.8015308449145	23.1460636888548	38.5178821710304	23.0150895124865	14.7170880295401	17.9130576730453	1445.67243897429	483.516841353297	171.318985881276	23.1155541299386	1409.04590131911	342.031766993417	1425.19477545971
CTRB2	271	0	0	0	0	0	0	0	0	0	0	453.410855331829	368.088794520091	126.868363135287	161.010810787904	126.863303501571	176.573892503745	220.073405157336	160.372542417522	63.3623129918549	83.0732160473737	169.62867382593	432.607027127374	157.112112539132	109.801976917285	222.892564491223	170.258432403064	192.6911080947	188.157885399842	81.2859315306204	209.474331527472	121.517106717659	123.666294999704
CTRC	14	0	0	0	0	0	0	0	0	0	0	309.704695130243	306.183872462581	208.566373005138	348.946680306959	73.7381597412278	263.465408991838	92.7947968175536	120.701325272509	196.49346761729	76.3079599673135	289.987827294983	385.010008407228	217.014718128985	262.528617088511	317.867676956706	122.409549391468	299.019013599499	131.912702633539	218.15044986125	114.28114141716	70.6416470318642	60.2371986094546
CTSG	0	0	0	0	0	0	0	0	0	0	0	175.701318535956	203.261774394496	45.8796298750273	73.2335712652332	812.655424275019	69.5751967257999	91.2097837832303	125.406838304327	82.9058568561593	78.7492342227444	91.605876790706	119.800214476902	107.321670040455	270.438903063193	184.072902892214	75.5368319245207	82.2507238716764	132.462734952621	109.595829707318	150.142116215181	109.616324199387	102.739828661981
CTSW	0	0	0	0	0	0	0	0	0	0	0	17.7875283560916	21.1448150423281	20.5730476209951	20.4308180068996	132.626175943031	20.4954369720058	14.8674584180156	23.9623443428055	25.2769453916484	31.87550927578	21.3026147233043	22.7742900312706	8605.7160904285	5503.07374846828	20.413144428149	27.3141250107481	741.994166699674	816.020535085931	3551.10846163075	178.47590661363	4711.92392647528	401.68482423115
CXCL10	0	0	0	0	0	0	0	0	0	0	0	310.737412888343	543.099973043315	9286.41974897074	160.46619257657	815.224742458891	163.636915341434	20310.6883009667	289.968780893432	79.6535191564818	23.1686768527585	418.144121052552	387.726774375284	1154.59373092396	186.018236356487	207.931129941978	431.188541555117	146.085744866791	148.964243941452	152.277862628768	148.914353297637	631.438692246133	53.5880646471489
CXCL11	0	0	0	0	0	0	0	0	0	0	0	70.6137400134657	84.0261738117256	2965.22141392892	26.3401830917155	58.5013898028472	21.3731634265591	8548.92854362741	26.620171364864	40.8681637063884	20.7811636119869	42.8829830140847	70.992633268236	173.388707566589	32.3818959123408	47.5981153535221	54.1211813074909	18.5590265470614	4.18129683966126	27.1542491571462	3.80094793058777	64.5390500079853	5.12570063215383
CXCL13	0	0	0	0	0	0	0	0	0	0	0	26.6643912659213	50.3679582414595	25.6124042046801	16.5544023991191	5.7037393787678	15.5282526694576	1247.45820027927	17.3518362654725	14.8765536289608	15.7640656929977	13.9748755954577	35.5752736318761	19.560375630954	13.5413486179233	21.6430714278338	249.844010721127	12.1388625562315	13.3862427372114	26.4807370029897	6188.16576447783	51.5703888107501	16.6209076285922
CXCL3	0	0	0	0	0	0	0	0	0	0	0	31.5084511329665	67.9123884776163	156.633831981181	84.3222565137737	167.003238058877	1172.69093671134	399.710781621995	220.99571296411	2549.2784508438	38.0637254681497	171.027022170121	58.0643550439901	34.8241966725811	21.7032532907972	57.7630829538257	30.8249965205248	33.4898325168009	14.7472924719404	30.9200868346718	13.8453738682199	253.422322865347	23.7961245886071
CXCL5	0	0	0	0	0	0	0	0	0	0	0	79.6603498893898	84.6205661254968	337.557219971811	41.7718343040515	5.0317631562394	4005.17310993788	83.5072196227785	37.5912083680355	15.9397274458136	25.2800937443606	37.9594415860925	94.9273800796117	33.437312276692	28.0831386333177	45.9099428221241	28.8347444225665	43.930928458336	6.65371472299616	22.1959520711023	7.60197556950204	50.0186824933032	6.99428665660406
CXCL9	0	0	0	0	0	0	0	0	0	0	0	337.928014973281	430.12301056918	2161.00861154679	175.084926547159	618.195680121369	167.059148257156	25789.0902576918	185.837192244459	40.6866182232628	37.4043708258466	243.29205226975	357.861168282871	477.190445569306	176.872096938981	222.949994787248	233.467723135029	145.448548100533	100.073137495859	124.942508983425	116.773946029375	687.049580490474	63.9166608655005
CXCR1	0	0	0	0	0	0	0	0	0	0	0	713.685222050816	844.795353475647	250.073010259862	304.561260035061	170.507687351301	315.219088542574	300.834571885208	198.384820418451	151.240300145427	139.571286696894	360.071114004119	4158.46131697559	486.526368799197	530.856840508748	453.559283245894	366.446619697176	312.567350346885	532.267573656831	387.960779925679	640.08747010948	189.456418024344	189.832333291632
CXCR2	0	0	0	0	0	0	0	0	0	0	0	17.2545034647656	37.6887113557535	51.9347731541225	170.280402721289	414.436579709622	119.459991402541	207.007808508652	57.5763529545066	108.184805191439	146.379952967519	350.72654654302	22154.7636926026	250.08312397162	742.733340892647	24.366235585404	21.2592092119994	25.7644700759859	22.5733423046146	75.8852437241413	19.3076928214322	29.3316738302632	20.2305486042168
CXCR5	0	0	0	0	0	0	0	0	0	0	0	243.365065476895	288.919780315256	31.5879101805481	21.9594151226829	61.9521185860051	22.0716504618752	165.593590607068	15.6721552700098	18.7364754376528	20.4630332114646	18.7033106130667	27.3726648394576	19.1100364486713	20.2777439957867	14.4112539175816	195.050355090074	166.330429113008	107.229808318528	36.0309562719588	1713.25304695355	99.6500429233234	99.3561155118454
CXCR6	0	0	0	0	0	0	0	0	0	0	0	127.341047284546	125.858284065826	95.8861180320037	65.6295942254409	39.9894359985591	65.8245142931462	44.6130748248028	45.1087263906688	29.8599922940788	28.7666858060936	94.1560420123657	152.885108077612	138.23418977743	165.461010256962	123.770167984709	891.188722860594	178.051172087571	110.953920944817	218.212896765826	164.475493306372	762.671042960644	338.275519530615
CXorf57	0	0	0	0	0	0	0	0	0	0	0	30.9335556670052	35.3759484130569	8.46600895382997	10.2663623312947	7.34488336839056	12.8606506006695	10.4633935709206	10.2645746356489	110.585241773565	79.8663986255218	9.3547907134888	17.4273349507139	54.173886394632	51.0208836582734	14.7987050396567	75.4161609724738	69.6805397430374	33.6046052292283	82.1438956023332	17.138616028952	41.6710428106589	41.5306568331634
CYP27A1	0	0	0	0	0	0	0	0	0	0	0	33.0549069429328	31.6232767700836	1476.64551659852	646.331387862951	200.750636232305	6945.43405963394	61.9308313726013	66.8552140908902	21.718095217104	25.0298467184344	615.94603300319	43.3603444339447	35.5055922267135	40.9730914370248	42.2153803542967	24.8261710581492	22.8035302737843	353.113320822938	38.9551898753895	337.295670429798	297.01414216338	215.9700421373
CYP27B1	0	0	0	0	0	0	0	0	0	0	0	307.48541240365	600.363574764662	1701.11130921017	193.962925454903	40.3783889204568	943.945668533718	8273.6105842633	123.216041535926	206.797176217159	143.552669361456	99.5051051656678	258.282547585887	121.757410799906	97.5496124359007	410.637572177847	227.340439986577	110.643160055671	78.7929232420402	120.194056338345	64.7964868237216	172.609720048879	107.950640105257
DACH1	0	0	0	0	0	0	0	0	0	0	0	10.7115675943583	13.6518125432914	9.20572484961435	8.19281187964484	215.337070048697	10.3308171058108	7.72386670032397	10.7842256538375	27.6825238217453	28.6052778706239	66.5651492633598	69.8390297095078	22.4926357588549	38.7550261570581	11.8248238684913	5.94157328899113	8.84047960983063	19.4114489692642	8.55647145691115	16.1989939425473	16.2895872521223	14.8405302511355
DAPK2	0	0	0	0	0	0	0	0	0	0	0	51.9105459476846	47.3596272350221	61.066639651352	55.5655261168455	60.5246088587613	41.4858692380779	49.0122266366031	59.6159537495637	63.0517097557222	60.4402445097699	54.0369131280411	355.55323867962	68.8211810154224	77.4658386397981	28.0872549947592	25.0848835254257	54.6884356009241	159.284846684658	40.5935405903618	135.101462040178	132.532216218635	76.7340353619892
DCSTAMP	0	0	0	0	0	0	0	0	0	0	0	23.1846784183749	39.7650059394805	516.588792776854	734.06945478729	54.538059244973	2431.40113190541	147.642849408351	290.501742714283	1144.71409575711	41.3989258328736	104.499516483229	90.7007602271934	88.321430874524	42.4457816553631	127.01999954107	64.2151240183938	23.0828636846348	81.1752161452267	49.0600317153112	100.769025105909	59.6219411166861	44.8948070500415
DEFA4	0	0	0	0	0	0	0	0	0	0	0	216.994778286816	273.207163577862	108.47457231911	83.660934652502	43.8609704103593	65.355935393183	65.6873187784109	68.4571966618399	35.7729450714232	21.1317114513984	111.322783479338	527.639220223398	211.308760805037	2359.8623795221	191.331104139202	160.764736534676	225.976893087486	80.3670597336804	464.949423184824	89.5247066443399	38.7709881114829	45.7036519435154
DENND5B	0	0	0	0	0	0	0	0	0	0	0	78.378585747774	46.3171341890289	33.1607174837877	16.295849779801	35.0319532540114	20.329131394322	9.63296947924763	35.7010125684182	17.6480492910679	20.239012975129	7.68196440103092	19.2975853050443	7.1434243948629	33.4357011612646	277.547928730995	12.0178768259962	8.62925543897383	10.1281332794936	7.48410464824441	9.85998779909581	24.7235838713203	20.9074029242451
DEPDC5	0	0	0	0	0	0	0	0	0	0	0	36.0470843438639	26.7086415430106	43.1593153210218	108.784184236362	448.681202053213	101.180074704546	108.90120242627	177.020536312061	77.0860741364013	85.6415253205091	44.263898688609	28.2250863939542	143.340149274932	76.1376925658253	34.2099654220109	41.1733078382065	44.5955885268854	273.451874022168	45.8149951313662	303.395872563017	236.879970154419	327.391018756407
DGKA	0	0	0	0	0	0	0	0	0	0	0	352.278971723794	323.088516541223	222.139542842837	190.160305105702	280.863862995439	169.542436859137	138.235936292966	207.328015693425	268.251404366643	263.188139559026	269.344465183758	250.186326084028	267.556840134871	334.18167159849	178.423340347265	661.674651811451	1927.8395550105	2726.38923299186	1660.80402176255	3365.02098446799	619.170552698407	1732.77641102182
DHRS11	0	0	0	0	0	0	0	0	0	0	0	68.8576078391929	53.331838931102	262.299146236687	863.983917101739	0	245.165250707301	39.3432123254055	247.424566176032	80.0338097217185	95.0682377715992	50.931191251359	56.5842606053459	90.3626964541108	64.0017891961982	70.4306531516758	146.983585360327	31.5885845338543	0	89.7722880353233	0	0	66.286781872212
DHX58	0	0	0	0	0	0	0	0	0	0	0	20.8589150728393	18.2625832049625	1163.592305814	38.5710630255543	162.886225068298	26.8994084028404	1474.23780751764	234.862731719669	34.2841909084072	32.6424003531785	70.2655115656794	25.6396725366829	33.6287044868624	125.645990818314	16.8382770597221	18.0700781902247	34.6319039133145	402.597049317161	69.8198246918633	236.240461581314	273.996579173051	362.765330460226
DLK1	0	0	0	1	0	0	0	0	0	0	0	130.75328067108	142.885529241607	54.7532520990577	83.5743422717038	42.3595516522342	61.0487418566684	59.8606099545064	45.9259265284129	39.9247293649533	36.7395003788409	124.58087431569	219.803254357056	95.9656002869854	91.7030754834737	108.742122256197	112.785195314854	82.9465234023174	38.7779955044853	118.702461392343	39.1392102717887	43.5104241179799	37.1326472516709
DPEP2	0	0	0	0	0	0	0	0	0	0	0	354.936419384275	505.628089427236	42.3205490149276	423.326100755761	98.4034148990314	119.994068778727	19.1047991995694	2662.17488574336	495.711536592348	515.023061041991	1135.03957925129	3256.11000942707	26.7362086119091	514.808678955978	15.1195419851066	12.157201026681	506.80780399546	1057.53649227041	387.271235348452	343.873422340885	120.620080369466	502.9745996262
DPP4	0	0	0	0	0	0	0	0	0	0	0	20.9628595820302	23.1556201232329	132.149509078025	15.7924609307301	530.462029394782	22.0478688018597	174.401604449835	28.9655058568418	17.7086517927042	23.6148739499115	24.7791676851224	26.7207634315226	333.111564879622	46.5857546484736	20.2259522122337	703.742421212831	796.036062711479	372.560651660568	554.363032160503	47.8368646651248	1095.32459691514	577.586121281305
DPYSL3	0	0	0	0	0	0	0	0	1	0	0	117.799371758127	206.762557814646	116.483518238687	84.716001836616	34.3543699629164	336.999516462947	109.514600865278	58.7804399899108	20.9611270002458	17.9468713134264	75.1229456912555	188.598137999887	57.7099468507436	47.9124095591758	108.014741759171	69.7413295242976	71.3670186390698	56.698611503645	67.6700813372354	60.6803482736769	29.4803694277924	31.9608622814469
DSC1	0	0	0	0	0	0	0	0	0	0	0	48.1592741059629	75.9379880981862	18.9333328852924	48.2902527948789	6.09912098835952	19.2348026590644	17.1836059341613	9.91351828210139	18.0122396476438	17.9122176468316	23.2686105006239	23.5507006934989	26.1609110078877	25.6408038449494	45.3096768399701	13.8337798445091	19.3328806434744	430.5311355771	347.129542691309	37.2202559724786	17.8162962769769	12.8661419797575
DUSP2	0	0	0	0	0	0	0	0	0	0	0	126.046041423129	18.9335442581175	444.075566140957	262.203067496626	450.01659103607	421.396403539123	491.552871012116	251.793578293795	37.8422595859678	39.197542477332	345.629870455363	28.5155863206266	275.222751474233	403.522508726259	35.77953490237	1755.82502398326	1466.14152369449	225.21118315555	3016.26054605488	1947.99060192194	2870.64750007442	2130.38533132678
EAF2	0	0	0	0	0	0	0	0	0	0	0	1379.31157570364	2005.8032958168	397.49330353058	217.519264315927	10.0098795522214	258.341964694368	284.683671406152	292.419193690644	383.050143141664	431.133722276066	555.619767684959	194.937190078491	177.012981162183	183.867582674753	2905.41521241282	239.231172510511	129.180484616757	84.7055468802805	201.822859456956	104.285392460433	2.25554153236345	2.79668666349368
EBI3	0	0	0	0	0	0	0	0	0	0	0	21.3961254021967	15.096768441701	4765.20196873028	21.341879818212	58.8934468854812	17.3549531486978	16220.5628508595	324.249833063337	33.1354124427504	26.2393812991902	16.5549931010278	16.2459152649389	21.5028189097271	13.731659448263	13.204402400148	118.426521504064	15.075609551948	89.1366085843077	15.6249363947533	69.7740118257011	228.760278740382	99.9033369988511
EFNA5	0	0	0	0	0	0	0	0	0	0	0	223.838929792524	234.503193034385	159.932549816674	144.137732599363	24.5986871411606	140.174283702675	116.906471496437	98.0124524550222	40.6299505886253	22.8885312337936	141.279957532049	245.469456886614	146.47386346463	129.119494395712	178.329018898237	111.345575863257	141.843783318451	119.297479530562	119.416153994157	100.23477477048	49.1120074688594	40.0944095365548
EGR2	0	0	0	0	0	0	0	0	0	0	0	93.2519359209917	112.244055962877	868.704178154392	3396.55527057704	116.724519003004	2990.07102322649	87.8462172915052	2289.86669647539	1580.98903922657	88.7201224668639	393.753987291604	121.26408326211	1024.81522810209	149.759883090393	55.2715678742069	1560.58796237076	39.6311502096309	74.6758585220698	39.3222267047721	524.827288493011	1768.72636063376	289.74904569275
ELANE	0	0	0	0	0	0	0	0	0	0	0	13.6599955136274	15.7425529171403	17.2845677537841	16.7295779872562	0	19.383627340106	99.6372350553922	193.399340387775	23.4830759542503	18.1786082873346	33.4738629209835	39.6319964510895	165.236298245328	586.581138273156	13.5917034076046	9.83533987029343	16.0738186852339	0	99.9127596139625	0	0	22.5119460820079
EPB41	0	0	0	0	0	0	0	0	0	0	0	65.4071250192604	25.9623311898451	76.0294315568096	22.1536652095098	228.654991407882	58.648945588474	34.2485359320809	22.1160184638824	191.430901903738	231.340631268614	29.5269429803208	19.3538794728203	100.208914179145	104.738199606548	20.5846030448147	219.340946096555	317.203058136787	30.6693858378964	214.392885902968	38.3886800494612	105.049198599092	138.087529777671
EPHA1	0	0	0	0	0	0	0	0	0	0	0	46.8901153951552	47.3360272472114	62.4781812152752	64.7905816188561	65.3610843087223	62.9602595441952	39.7239739684586	37.3349603922241	57.7959903533899	52.5772143742581	67.7740215794803	72.1250181537928	101.131781082563	145.980629692518	53.505325840495	39.1815607105091	250.252931571973	199.05456489932	336.761542446782	104.086052976297	76.9452898898945	52.9015172844594
EPN2	0	0	0	0	0	0	0	0	0	0	0	44.248747991969	47.1281587970836	36.3563869322788	62.7421165401895	0	37.0739225438184	25.2779696781108	21.1596256852968	116.915387174533	127.886147402864	37.4548428028964	56.6867015550089	32.4865672765233	36.6976125480576	106.020222953174	52.1162933512145	95.6808869390523	0	35.4370790245965	0	0	24.7768157112889
ETS1	0	1	0	0	0	0	3	0	0	1	0	571.299251614164	670.524732654182	120.299307794835	123.028285134436	11.0553838129558	102.928056062358	120.128515288047	58.8113122118524	65.412360369795	77.9513417020513	89.7822570629714	144.197234353268	563.239750827064	607.590483516205	327.100714236677	970.20873608157	1390.73741085926	229.210117002056	500.443976257078	394.681991268924	2080.82457353863	2349.59357220616
ETV3	0	0	0	0	0	0	0	0	0	0	0	18.3666591525598	24.7901035222906	18.2688159626871	21.5483227595819	67.9923528832877	15.6465831068374	10.5960041371672	10.9136702811262	16.228890828151	18.4445867109802	14.0882461928342	22.4931212405266	11.2778727091345	14.9205913588497	23.9306712124849	15.5932468937787	24.6643644249028	112.242240138092	10.1524246401366	101.924460444135	101.032969418676	142.20626230124
FAM124B	0	0	0	0	0	0	0	0	0	0	0	19.1160667400999	25.6628475213669	15.303570372343	20.7740762824514	27.5233670626506	23.798070672653	12.7945956715124	22.9903807312127	70.6799593789263	186.730679878486	33.994720661558	26.6749332092258	22.521071515109	24.3136332395306	22.9560111478757	20.1510510774465	24.4444147501745	42.5313417928671	17.6873313839914	41.1241427253678	34.9083120431907	82.4294350534346
FAM174B	0	0	0	0	0	0	0	0	0.5	0	0	85.6507618124567	104.36782533531	41.7283334627476	47.1403447981445	48.899825105214	57.4171252795464	46.5228966254485	53.4718353547627	50.3614833836916	79.7095153556373	43.7876509379313	93.2818089554702	42.414858675481	42.9206990806358	80.6246228639788	94.9430208006877	102.503937422474	181.138393168847	94.9436692954047	182.371663810216	56.5692651283264	102.5269750786
FAM198B	0	0	0	0	0	0	1	0	0	0	0	20.7076789110153	14.077052483406	51.5927749504969	462.876198025454	265.545793760036	444.324358130827	32.2574986976193	424.29381712014	20.7686370746564	17.0898129695599	433.207481084237	16.4247159536259	13.6407068041587	29.1532102821392	16.527904554463	7.82488007747808	11.7399871624638	15.4291005454884	6.81990474266844	10.7317683048006	28.2441766684105	11.540845724463
FAM212B	0	0	0	0	0	0	0	0	0	0	0	48.9449721273544	50.2065729781719	16.4235691513643	23.4241954002958	45.5330529827695	48.7499879131985	20.5804704344067	16.4790515030294	29.4268378467346	37.54091047685	99.8900716925943	555.027350822545	24.9861846548798	17.945876408779	108.511789016769	72.4394959429374	29.1356794893065	0	27.3132013018041	0	60.680741395658	52.2304307871621
FAM65B	0	0	0	0	0	0	0	0	0	0	0	4487.13839241122	4772.92920159746	126.605457239546	125.688163115955	30.1049244289615	117.236876734099	186.15797740841	61.9032155039495	54.9190121871607	32.9898719177737	2254.31264998229	7880.27271405184	830.5926174443	1853.3117755785	439.522746081687	463.30299439118	3828.65768736625	3258.41255234304	3284.96081507825	597.05233833914	719.257643600731	1139.94645322765
FASLG	0	0	0	0	0	0	0	0	0	0	0	228.715807522714	266.958738991952	105.244614319674	73.64199363407	38.4049573154122	106.370372051908	87.7237512597187	74.1471098884843	82.0192202611335	32.6488876989736	112.112058679158	265.487029744603	1700.95908731184	1164.03772329489	170.900054440903	395.610541819287	133.363452713429	105.468304938616	161.006774393719	81.0493777289941	772.780586556338	78.533281857826
FBXL8	0	0	0	0	0	0	0	0	0	0	0	7.3555030832889	13.3811236537214	58.8234519768647	71.4676538860808	43.9004996176602	18.5755720862611	133.689332130778	91.4495172010263	38.7836664854495	44.5740601760493	47.0512954927952	16.7405944191991	36.6598253763528	16.8068977424393	20.3170261468035	68.702157693175	272.100287034691	35.52742948129	92.6619459795916	35.5846872024774	53.4084364690575	68.6121355071311
FCER1A	0	0	0	0	0	0	0	0	0	0	0	77.104121857551	97.2564303748965	91.6767410143513	1675.34237266961	33.5991235172437	48.8334443728709	38.9782953434072	861.899732869407	36.9149636730272	42.9710427658444	506.553886401904	107.042076155914	102.202592680105	160.12159347509	85.2552006763804	65.7689151304357	124.228446719865	20.2494184204733	117.01715114954	10.5541668864768	35.7137968529532	27.4015339990073
FCER2	0	0	0	0	0	0	0	0	0	0	0	182.241030305811	671.538925413944	97.9081297450539	863.549693868316	96.2216370242956	205.043281390159	12.7613890494499	356.27258853582	20.2239220683652	18.2203418200342	16.6758343010383	16.8766365358622	17.3296434368858	16.3825586931815	29.9998659368288	21.5879233804067	13.4216988408024	91.5507954012827	11.5683834344098	87.2329288917922	101.164484748423	60.1310566660535
FCGR2B	0	0	0	0	0	0	0	0	0	0	0	2868.58492193887	2288.93730501637	138.876104835612	1186.0887860832	333.315681542061	796.001046227349	342.772236282992	1676.71907520321	1733.9047458666	1008.81497142706	260.176610197214	695.653013621872	174.250737685473	122.901760477972	1757.01337066544	63.0489460318206	34.5690503214212	65.8626340583537	68.8353718659466	69.3144704057349	113.66666452306	26.9903428217952
FCGR3B	0	0	0	0	0	0	0	0	0	0	0	171.475822250439	326.465969974882	127.04358269928	156.099634038695	40.4009835987594	239.077832695376	107.88652427901	142.729494239332	38.117346891386	33.5451655759788	344.979967517205	28434.8592217717	313.549055965256	412.700231848463	112.613904282209	105.579346355717	130.841575028491	80.0066133818346	168.339902209814	86.9692117504527	258.599273650444	41.2990053482196
FCN1	0	0	0	0	0	0	0	0	0	0	0	87.5186652555514	134.422898440577	123.357737630869	123.023357614649	197.367719473784	1109.6843954249	213.037880024158	635.431265407452	30.6005537014643	36.3834055011208	35574.0026140408	3477.00529439898	122.617564752393	387.565284498001	104.668659471517	66.0647699606912	98.2928122822579	62.2485582092084	129.046782553989	65.2887247124106	365.89821511134	62.5370931210052
FCRL2	0	0	0	0	0	0	0	0	0	0	0	2295.52599431342	2894.25066397247	42.2682534154739	65.3556597636806	37.7797560940487	41.5370855370734	47.5692521997224	18.073102223221	17.0252104571214	17.1179028393583	51.4049620485376	145.751938608019	51.9870852434278	57.129884328194	552.147153565483	80.1051090950196	57.1314757406495	63.5919793350136	76.0390874563507	42.6160948339065	45.191103412511	41.8964047643272
FES	0	0	0	0	0	0	0	0	0	0	0	12.5560282758082	14.3030013831041	14.5864105087933	300.923486892237	879.319425087132	46.4806835788315	16.117850779574	1067.96078756413	424.983829209369	513.623486313008	669.415869711517	331.951259489302	235.241400806987	197.209621330114	13.8632676127932	10.7033714736978	8.69038102313502	92.3161472030884	12.7424358313269	113.970931437847	176.503600005843	88.4721160514604
FFAR2	0	0	0	0	0	0	0	0	0	0	0	19.518402006045	19.0599494210601	21.0711518129118	22.199749522168	30.02288592398	36.0897191931656	323.673081809126	69.4116003121503	40.8427038299562	39.9243728288382	104.857058087489	2473.36758990328	17.3218912245937	76.4367349092971	24.5511219216543	20.6450049818656	19.7413177707382	34.1624071289913	15.1786940427551	38.8249526963112	56.1751151900865	30.2296263897186
FLT3LG	0	0	0	0	0	0	0	0	0	0	0	0	0	0	0	65.3653830542574	0	0	0	0	0	0	0	0	0	0	0	0	1316.87093025841	0	178.104470961859	555.215682614718	813.600799017448
FLVCR2	0	0	0	0	0	0	0	0	0	0	0	0	0	0	0	393.012759792762	0	0	0	0	0	0	0	0	0	0	0	0	58.6858389386758	0	89.5213744707982	97.7290348437875	101.126772891933
FOSB	0	0	0	0	0	0	0	0	0	0	0	200.090137465794	164.267720428007	49.6163807104664	33.9212887312264	106.466861898259	34.6140741274499	24.789230151399	21.1739782645052	1334.3278569162	125.855213083287	2578.68336589052	64.0332328951154	36.6683968481469	36.1325824086874	1878.9082415172	35.6759663536122	61.7461311292972	570.82480496994	45.3295858501347	4184.98335404939	698.902365477179	626.158085417246
FOXP3	0	0	0	0	0	0	0	0	0	0	0	65.9717134326259	78.9605209811767	33.2734531005264	29.5607903321358	57.0775108250489	41.976646534128	40.415449568032	30.7073980436564	25.8374659696669	19.3202893796181	36.3525735464809	74.5862293066204	28.5364937697858	31.1377888448686	36.9569321503118	159.509272310678	94.664433061188	175.852851747274	49.923947007618	142.702118722713	100.697080526719	275.984754162599
FPR1	0	0	0	0	0	0	0	0	0	0	0	146.638961594037	102.717736882293	91.0723299316897	104.854283965536	38.1987719472387	266.023175792535	262.082872270879	225.002262961221	32.5309933466413	22.8466238891779	987.50243104374	3665.93077985633	150.672344158974	182.730839846069	137.962459596939	117.691810580449	136.250405003644	70.7090223893114	134.668099135975	75.134549588799	118.070480878829	42.4531123525768
FPR2	0	0	0	0	0	0	0	0	0	0	0	146.490120165153	193.772674561226	52.0125255134117	65.6978607124337	28.1706037574655	179.653733885623	226.310422055244	74.9629059184779	41.6278548541563	33.2523105892265	767.914403870116	2741.02570764225	72.9323304667846	90.9286464779311	95.9459567182229	29.4954936619663	58.2124688572409	38.4039639149412	58.3374014227072	43.7542273552327	107.572059486747	31.9348297918674
FPR3	0	0	0	0	0	0	0	0	0	0	0	204.523092260684	247.54041786075	3089.49339891303	4262.13914781622	200.316373789785	2288.84765913296	468.46167052995	2615.0558960698	24.842494957429	20.3202899224581	195.331628675866	264.981937719527	98.8789963312483	115.041787542959	79.7419348061529	100.419520505976	115.14144672111	72.1396160466513	106.612287491159	93.9744019428631	74.3527830129194	35.7079423326535
FRK	0	0	0	0	0	0	0	0	0	0	0	112.585150825024	125.130745798254	22.9076697769435	17.3275880507548	10.9185669596716	13.6391859937335	13.3244521283016	9.05991170080064	26.4989910217757	19.5601867436783	11.0547676750342	136.018745774114	9.35783438837132	6.01892476426681	58.727380573384	8.80507112670178	8.856389002522	5.12814730046692	29.2725769376593	3.48287336554332	17.874199097221	11.1510892063491
FRMD4A	0	0	0	0	0	0	0	0	0	0	0	32.510057418722	56.1436135466842	40.7064409783807	116.683652890048	30.3168938705702	108.819009766589	111.504176932876	609.32615508703	24.1557660011524	33.1796410775722	22.8633951109942	18.0917712516824	38.4137525924865	52.2331627885915	19.0017046793388	27.9306053443384	29.0310836844981	35.8512360304473	39.8105297143036	75.7794791798671	45.5278832452661	41.5323036175313
FRMD8	0	0	0	0	0	0	0	0	0	0	0	137.154750499094	162.595103651777	263.324297263548	223.871602229372	135.008560567729	131.129616488992	153.450829415326	154.606262204585	225.859572380468	263.158270304786	229.918417053964	492.671532533444	158.966922369239	230.779576620256	77.3985059601135	228.745744717134	135.466906943379	211.845569567079	32.9099455096883	246.95909195157	210.011709707516	183.150585589453
FZD2	0	0	0	0	0	0	0	0	0	0	0	14.850558872356	41.1389318636848	215.638453361092	660.813087058292	396.834246832835	103.494174483528	372.22134509965	837.938113175514	192.335906697119	468.753987298726	381.401441761973	18.8229229048116	15.173850669484	25.939906611495	28.900145869484	14.1484795628289	9.0693382372237	50.4867076468036	17.7560420729656	32.5022710882672	61.9869551921957	51.6548748497598
FZD3	0	0	0	0	0	0	0	0	0	0	0	127.257274627181	108.22238867375	30.9345853171784	81.8431952163771	164.141488175502	38.1359347972862	23.100124608723	183.763982378677	295.581988413312	356.825823378801	43.6687126019547	87.7990154810052	47.1344313750274	34.1545213807766	164.218267853426	133.170963529923	42.4899301109074	33.5455158345269	54.0366118460607	200.689288808374	77.1404999151153	86.4054434999371
GAL3ST4	0	0	0	0	0	0	0	0	0	0	0	71.0453936473734	66.1447343989609	60.6510819354662	140.768677594508	111.201072204304	90.5850627133188	38.5016849192957	118.832371602959	104.154644520247	96.3654519064638	47.5459392034377	84.8975968621087	40.5868971730567	39.6885867711477	50.3193519809818	121.406679290568	212.622026896374	379.870017988414	292.349369974517	141.506315737801	161.69189435672	299.469034803196
GALR1	0	0	0	0	0	0	0	0	0	0	0	8.32303560459193	6.73047182744373	5.59288053567515	4.41465201969468	11.5843384872792	4.25427569353971	8.54269407541575	12.1554897169117	16.9448870538231	16.3981491873695	6.43590840108221	11.955577883256	5.78137789405941	6.73530142574245	9.48864552503038	6.04658775904932	8.7955887642608	12.6344835323845	6.15887877042951	14.8131718925287	12.8671300999905	13.2334684839201
GCG	1	3	498	2	3	3	1	2	2	2	2	26.4749049388231	23.1292578782771	12.2703098669995	12.8329758895355	8.30627665935982	11.7531866041297	26.6357488564937	12.5000146209375	15.7393399097294	18.491671705747	17.3803713984504	16.9432417423539	15.5096583174172	12.017407995536	16.7178461069781	10.9941899016896	21.3433316729237	17.4993133697964	9.95790175388656	13.1913170743255	6.65538053986235	6.87984929631315
GFI1	0	0	0	0	0	0	0	0	0	0	0	28.9688380250891	31.1604234660413	58.0693512174354	38.9999233076662	714.332682340299	34.3361610703776	22.9033521645976	26.7492008185958	547.689614562333	1130.08748027642	23.8810138402915	39.7520705691379	339.376852362043	415.121271548532	41.9720085802188	568.566369743127	128.621267304956	148.176252042544	256.743477403561	457.129988641304	566.43412777263	524.36605349828
GGT5	0	1	0	0	0	0	0	0	0	0	0	13.3755907263193	17.7881998323893	16.7935103239367	26.6862255217439	549.61064059797	14.1758069753163	338.444820867712	429.927665965581	16.3120364998596	16.8539735613438	14.7802237452643	21.2467197810532	17.6009685662955	21.2519473053878	20.8710967090301	15.072244829342	12.4706944888296	147.154611809438	16.4412715196991	136.845365546806	141.291154149807	85.9737735864404
GIPR	0	0	0	0	0	0	0	0	0	0	0	12.3800797698882	12.6300849547349	15.2429424767864	11.6357937036089	91.1371340285707	10.4637007904058	27.5418219459248	21.8186088176617	81.1618378228059	46.2256286472514	11.8118478916171	10.7165238456129	15.6034720883503	17.3742684382294	9.15171402563346	12.8624043633579	8.01103949166904	95.3783606760141	14.4161131477116	90.3005823686671	119.155953195416	120.941515663901
GNG7	0	0	0	0	0	0	0	0	0	0	0	1029.21411468343	553.959353890229	73.1490466920936	180.426983363301	146.441217003407	87.9163410021588	90.303074751424	248.024431208545	285.029128938077	247.987188679957	115.51847391701	432.445898808658	57.1390612777479	63.9844086606794	1503.63329224728	78.6772747405125	103.56556521389	146.183200079319	130.452085463215	123.484581838338	101.000322639684	107.246857842372
GNLY	0	0	0	0	0	0	0	0	0	0	0	61.3502949018749	33.7898011327234	56.0416243239296	61.416921004014	38.1512386918103	27.1573637377926	43.7057244980689	31.0063746638586	22.5668387169976	34.0719087960408	57.6455982896387	272.542303439086	24607.0072965236	24853.2538485764	41.7633906921235	251.334856021404	1074.87710972849	108.276842422184	2978.4779010335	59.305526407452	8239.38849562914	127.721096390736
GPC4	0	0	0	0	0	0	0	0	0	0	0	69.546100834549	117.671490024015	87.8033436504491	157.977271125329	28.7642779996514	922.280079239177	124.536129901379	123.385825716	25.9951102926709	21.4302559707479	60.2617342687122	106.572724509054	45.6226964031355	82.2169963945786	98.4745071562084	56.3042256954732	80.0427905060608	53.8857912951966	46.7205273323092	56.1720471907224	33.6625280841858	36.6296685354135
GPR1	0	0	0	0	0	0	0	0	0	0	0	9.7756282769064	7.85786266632333	5.82968828811231	2.6773227502368	41.0614495759609	2.57371289306039	12.9403788076081	7.87053960760732	26.679180973246	25.9843638595238	6.65816349775015	7.94388960559959	3.69365327909951	22.1936388684726	8.00976863692316	2.27789693009276	2.93175608663799	31.8283787679393	5.13907121367612	27.8539041229006	40.2057724086789	40.7632210243092
GPR171	0	0	0	0	0	0	0	0	0	0	0	27.3291445445302	36.7328699233412	464.15243854205	23.3436013839502	36.9685003596664	16.2541519133694	24.5841729716963	50.1174463602777	17.9691932959731	32.386259172133	18.5445834975097	36.5442207050393	818.537034858457	372.043439387471	17.8124206700598	2055.77932270327	741.228270099831	594.04421381409	721.594663632255	123.819302480843	4574.17295341956	1842.18701999541
GPR18	0	0	0	0	0	0	0	0	0	0	0	1259.57669065852	2057.35777443051	39.4026653822246	26.8181030828809	100.915327683805	28.174792482893	43.5399840203429	43.6471727340236	27.3306067550377	29.4310970663623	112.983896308473	141.810679846641	1561.79259681043	926.822254200354	20.3917374966106	363.57539986459	540.794708843505	707.931308443801	812.080304364881	849.265738753152	779.202395105382	345.248339046446
GPR183	0	0	0	0	0	0	0	0	0	0	0	1525.5365718072	223.421667207474	1476.33529551755	370.618989391414	2991.28567978146	380.958268612951	1938.81368866203	2692.71750395152	580.295710478397	25.3852436353178	186.376977110831	219.917288248853	190.668265959778	200.369674625765	240.735545433561	1723.97228396353	2195.27190227293	540.391073226598	504.555142308993	629.801600391916	952.42508577928	1300.0185223402
GPR19	0	0	0	0	0	0	0	0	0	0	0	38.6693888199578	30.810837236715	19.1397478801319	24.3703246170695	56.3337071159998	24.5991137604194	13.8439242241927	13.3706269729917	35.3604292311756	47.6179835077582	24.4380172944049	61.6540546437865	70.2945127269394	46.9806811607374	76.8094352308188	322.957230964063	74.6050606958261	113.962244660611	50.6167189770536	329.910310026048	101.813497457459	324.6784735609
GPR25	0	0	0	0	0	0	0	0	0	0	0	32.3314801295904	9.64028214609523	7.33197080096712	16.1426823422707	36.3344031003292	11.9928573384755	19.9618611715417	15.6700255075617	16.6210930634377	22.2923261075326	19.3443820798577	20.3491198594207	25.1519398386918	14.8658499721798	129.414717352905	16.2918426213351	131.3948028828	55.2228216447916	33.0502935970992	45.2869967186718	45.3288669386506	52.0832976502603
GPR65	0	0	0	0	0	0	0	0	0	0	0	373.611594278232	378.534133296128	150.511324650003	499.021563847228	795.181588679191	579.232338664641	232.924658631322	1080.56890958225	1076.75771083911	851.837032513625	1143.3084458809	1213.63517158509	1649.23120413116	1611.27557415402	147.531144978069	675.249313859953	1128.5293842002	238.278811374061	1148.9589933225	86.8799732059333	1873.22147986121	710.779160398062
GRAP2	0	0	0	0	0	0	0	0	0	0	0	19.4590616063683	16.9237121563203	13.8743267494034	11.075754548655	58.1730011048659	12.9868128473602	18.6660923347	19.5489804980765	116.262597909212	177.907576988472	15.5182877011668	15.8215715122353	275.042394289846	189.182845137135	16.1124398253817	146.265372759003	239.525923177263	280.096901364202	249.283845266605	227.506362532376	462.012366616152	229.33628506813
GUSBP11	0	0	0	0	0	0	0	0	0	0	0	0	0	0	0	98.7973912304012	0	0	0	0	0	0	0	0	0	0	0	0	172.986632405307	0	171.051433306187	110.451340852411	117.780202092762
GYPE	0	0	0	0	0	0	0	0	0	0	0	60.1130573661604	40.02641291986	12.9084927731469	8.38044132912296	2.78752112391456	10.5809470769893	9.97974454273966	14.5471336177613	18.4496780656325	18.2705677554906	9.46973651785073	20.20591970306	29.1384736622221	19.8054501727805	38.430771480856	7.33107766476244	5.94525310339937	11.0519956868819	31.5729607716366	11.400949257515	2.75166109552241	3.33835947790564
GZMA	0	0	0	0	0	0	0	0	0	0	0	183.8993537259	172.121672897798	129.792072926965	95.5019809427018	19.7770009033498	100.894472187576	72.76743602949	53.4504652913384	36.7138507604192	32.421071625087	133.883540034324	391.031306920394	22152.9598221905	11844.0537281842	89.323204415473	909.271749908332	2897.2575247316	251.550166740354	4594.63523977543	57.4201107517112	7179.21728601902	539.957310552699
GZMB	0	0	0	0	0	0	0	0	0	0	0	65.3612384746426	92.4278434754999	84.4212319826887	35.5795249766511	30.2957459424795	138.771532823268	207.645295095528	88.4064369485115	5055.62996240675	71.1659760578634	66.2981672625671	145.676822607617	23867.2650504008	13780.020302583	65.8586812465294	19040.0250011304	60.7249410773673	59.151663323913	1552.33045083143	65.5201450396727	17781.7383736238	331.575916767572
GZMH	0	0	0	0	0	0	0	0	0	0	0	36.457080281474	26.0489682937234	31.4218983279318	22.4027509938236	46.8958209408349	29.9979415609128	17.8313488553812	16.1537489995042	19.1801542284406	27.1283826730583	41.4873944378507	58.0218219914868	5770.35059462312	9818.33288784378	44.1183828253706	695.083639308524	500.091674010498	197.092786912053	6648.54173929161	140.050863520987	6442.7186975202	96.948357907865
GZMK	0	0	0	0	0	0	0	0	0	0	0	229.010319963519	159.270134377202	86.3065841340594	82.6390223561305	38.555841033305	73.8223331396312	137.603847365799	24.2228031080873	22.9958504778453	24.9142230906572	70.9533993041701	351.73034681001	217.726192874597	1493.938310876	98.2463061996224	178.595714373958	2715.60888977122	1318.55992149284	6766.17264993491	309.345485722801	2449.66364587592	206.080523485572
GZMM	0	0	0	0	0	0	0	0	0	0	0	20.9885540458101	12.4719092851112	25.1602480055987	13.7069276581073	66.1768894607526	22.2622675243693	22.7720409949636	12.8984317715929	350.540671548005	340.994303605053	17.0063724859128	27.4198238994136	1987.57216418364	2861.37564401043	16.7111172231717	438.786790447453	674.678690326703	544.830775122024	814.236180721748	606.089670879049	1061.82304825106	280.799097968605
HADH	0	0	0	4	1	0	0	0	0	0	0	330.432094740975	291.39676864731	112.676603244641	306.838266104881	1344.85174569264	379.994402857434	89.933056113006	456.439526245703	622.201542808989	762.658932559079	187.620526956775	180.95113375515	295.631800880808	272.118208413113	272.550810716228	516.890491010984	326.851478487862	422.036913359528	352.661859002283	401.118890528415	506.520528561654	539.133951067855
HAL	0	0	0	0	0	0	0	0	0	0	0	242.018995149925	308.508683330219	110.241800782508	119.980532229594	510.010762866358	102.067765832947	90.5352214158686	72.3585969373774	32.3358504837428	32.5763211094595	577.455549505146	1370.32295483851	103.39184637877	106.530631947069	114.864544549671	97.2830097469766	120.675187040728	57.993549616025	107.009268315893	285.350589217675	38.1024035207435	22.1198531950347
HCK	0	0	0	0	0	0	0	0	0	0	0	371.063721493714	214.1527299895	2813.02811020694	3234.05714097902	1630.88929981696	2677.23186020551	9437.47237919487	5135.48577839151	125.579349686112	166.027695891467	5636.2374329813	7332.0963341107	176.613649101295	335.690169246109	122.00678187696	83.606910404589	80.2117586224955	53.7426011120866	105.604116836986	45.0505308580474	380.279401525461	41.7812614611842
HDC	0	0	0	0	0	0	0	0	0	0	0	161.438510832667	137.418524581639	110.727288392854	148.844730271262	60.3268491240566	118.755459271348	105.709109982679	156.75235091017	12167.3840626172	11214.7641352568	130.743110208846	91.6447299223012	147.227902356994	188.575085237102	252.149082761851	85.770175012237	115.080235405318	74.8082323174855	121.850738460405	79.8745692396444	76.8274585247399	62.9671705175566
HESX1	0	0	0	0	0	0	0	0	0	0	0	9.36689931998088	11.0222391782276	837.936756501544	15.774651655939	36.6699608553524	10.5209858922491	2893.95335834919	78.7762052388566	17.345503581531	22.2848653801237	11.5775721139408	13.981654078357	12.4614475461119	11.9410787087492	12.5532602917603	10.480734377289	8.29770311361294	22.8846402067873	9.79930899317232	18.6478182150479	26.409203073408	27.0215936331616
HHEX	0	0	0	0	0	0	0	0	0	0	0	1847.38021550625	3065.66653146832	97.2114579026406	732.164962953309	766.286897746336	420.543929073379	55.3199531453313	555.295153487083	854.819755817055	2319.969570143	1475.09444495197	973.237954690669	192.376674251446	219.418798888175	90.5990100732726	90.217779898794	103.467946228282	31.1377698450625	135.669305332128	29.0334628732394	63.8753056415005	31.3703021966343
HIC1	0	1	0	0	0	0	0	0	0	0	0	7.1333773983063	8.76107454839761	16.2421929844177	10.7644090672687	27.7453963591758	9.29803147880811	12.3718257154896	10.7639145469918	46.2211732818625	24.080164359503	10.1794084486635	14.3692811302703	45.6171440545484	19.9597756932529	10.6853035634277	9.85635339938733	8.99638223388463	44.8684903537662	10.987182463571	27.6181264026958	70.181817026291	65.5291313572458
HIST1H2AE	0	0	0	0	0	0	0	0	0	0	0	21.5420551409231	36.2051485903261	33.5521209370475	15.9832841286655	84.6279459044106	9.41812817722487	11.1270978324038	10.1267919037215	67.1548625314911	72.085905206584	10.4347531568586	17.1210228211796	9.02512087457964	14.3240066216475	235.150719037883	14.4766496466292	48.220913657075	41.5791812900714	32.2696682444498	62.5653139697038	70.8287085829926	61.7840430809152
HIST1H2BG	0	0	0	0	0	0	0	0	0	0	0	39.3796586117005	16.9464743229597	81.5905752199688	28.0465156284177	0	14.1155346130915	13.2765680743477	27.0469379979745	107.070326732411	92.4143187473542	36.3866286010579	61.9597102269377	16.2031291981311	90.5313051310612	655.47539954019	37.4879798013083	229.390968685656	0	166.185416969036	0	0	174.518500185995
HK3	0	0	0	0	0	0	0	0	0	0	0	13.6021192939855	18.351307337633	263.444350857017	850.651787914363	118.134799455149	2813.93152133704	101.140105667241	141.113297231112	18.7413792912806	18.9330903936435	2352.57987644228	868.349015800423	36.4800736221911	196.37779228335	18.579727700157	25.6295471213663	16.4027182033487	262.918345493851	25.7203261705765	297.445108932243	228.527240343415	131.514140355421
HNMT	0	0	0	0	0	0	0	0	0	0	0	53.3049311107132	60.4832482561324	248.519778299571	517.135849291587	29.3811842486006	631.267820285027	120.709057155293	1011.47370626402	21.7058659873691	17.7663009156178	648.348607541101	44.0678061056313	17.4267456827501	30.7040188872624	33.614043937028	35.938075130464	14.6626495004936	31.2904032080112	25.4390194030574	29.2345122569685	35.0739552416183	18.4937758664411
HOXA1	0	0	0	0	0	0	0	0	0	0	0	15.0440126820358	18.6883104426145	11.7475967859599	15.2220024334276	90.2590140459972	17.0723638412625	10.5219934032909	12.7146201428332	476.650462990052	459.475561290875	14.3971647114608	18.917344149117	12.99094219117	15.5065742316591	14.1306114597033	14.1605081314906	9.58903496395853	25.9193060559319	16.3727226802284	44.0790512070694	43.8893627989286	78.5720112389155
HPGDS	0	0	0	0	0	0	0	0	0	0	0	195.882535298603	174.034321624194	127.442641566822	182.923846398514	25.9449959377458	225.406406474567	41.0638874690392	115.751302621109	1904.26266146634	2119.92575498248	41.8576076500162	198.069148704363	143.557470730357	168.229528698278	120.09382053342	94.5403983262947	170.125613048784	48.4629416846738	83.5915819158096	75.6354743801105	26.0805225057006	107.800323418826
HPSE	0	0	0	0	0	0	0	0	0	0	0	32.7846589300529	33.7385806533891	35.8765851497626	32.2918650981627	33.317451771377	66.7051878713243	719.746724539356	966.554451282293	24.5138537269933	18.9850208690371	1005.68407158064	647.351611458434	58.8832614815339	34.7905875089848	35.731828770088	413.480512456245	189.927845953947	56.4621314447381	58.4910411287255	108.931088261998	196.360782306577	211.133354139172
HRH1	0	0	0	0	0	0	0	0	0	0	0	149.080401001155	174.563638686566	131.12145127219	194.312600617697	49.3692471111921	209.244493845312	130.442144055223	2441.18515951454	220.50341201164	99.8771081427011	76.0522643358414	181.160842100698	46.2163942250057	59.2565320999848	149.018197339776	255.270912523003	100.195078201553	61.0059912662927	78.5100904388463	76.7840578066367	53.2038389077209	56.1021337315258
HSPA6	0	0	0	0	0	0	0	0	0	0	0	0	0	0	0	123.876844588152	0	0	0	0	0	0	0	0	0	0	0	0	119.928042009662	0	220.608966621423	207.220124764894	69.7878672514053
HTR2B	0	0	0	0	0	0	0	0	0	0	0	17.5273214777084	9.9529765718625	328.558598043985	23.9394913720178	11.5089008475317	9.67802293559527	18.0821122698108	207.373821634161	30.0404972934004	24.9341333391596	17.9541135772564	17.979247575738	9.60413345840303	35.3258661993896	29.9255074416462	6.48180169870029	8.09994337648606	26.0622910126133	26.8523120341164	28.7419640276516	7.9666121531464	23.41026930641
IAPP	5	1	1	161	2	1	2	3	1	2	0	18.5876612188245	24.3998077020738	16.668014563338	17.0499920596257	10.602748512161	17.8278407483325	13.2396720359421	11.8297448361224	24.160110513588	33.4193491942709	27.2106215992626	26.3768065844608	11.1480680632081	19.5069409159178	12.3593865310988	15.3199086991153	18.6631143307476	27.701869720543	28.1801053158133	31.8814190021474	13.9433754712856	13.4815871570121
ICA1	0	0	0	0	0	0	0	0	0	0	0	109.039794244395	140.553676913526	133.444061915401	153.421451201219	58.2496571237495	142.626982685337	111.208945079282	94.8786742141628	58.1430120561627	59.9221966145601	143.627016084521	220.11154546271	106.327600036987	99.5645328499629	153.020024342774	117.645531164409	187.952074620732	86.0714507300335	114.906450076216	345.131257198051	61.3410728672592	70.0256484392312
ICOS	0	0	0	0	0	0	0	0	0	0	0	13.5267354423683	11.1311851147496	9.39621984396897	9.64216347848732	22.891976197179	6.98272537754023	28.5267162892737	10.0349894852797	16.0756549433003	16.8676748500693	7.99183229450531	10.8203466111904	26.5419476665852	16.4732170720095	10.0911857072438	1392.67854893506	610.134753253586	532.166113690452	182.255975159216	4588.61658878	964.793443630065	2317.79181805367
IDO1	0	0	0	0	0	0	0	0	0	0	0	254.45855628979	205.958094407194	19661.7546038593	133.397728371735	94.9434366839337	300.352624330905	18515.2731074448	70.9466704428235	51.4129631885052	40.7965296397955	245.8654901411	451.105472015646	539.810296469525	531.649455643021	283.206070400219	190.794029391626	221.89426014086	135.418300873517	218.830610093041	204.184176109622	518.052384953204	64.1428190055292
IFI44L	0	0	0	0	0	0	0	0	0	0	0	38.8422222060631	29.7069612907701	2983.54623292546	14.8272600642662	23.0984899835465	16.7115179292353	7606.85292084312	1047.8195561893	154.772274035021	27.4967157996921	272.973857279959	29.0586846368437	277.324927571215	267.994396989898	55.5017916347351	28.9721574291388	124.303628960355	76.6292564892201	83.5130020058377	64.8267703010362	286.760463283263	319.558350555653
IFNA10	0	0	0	0	0	0	0	0	0	0	0	145.252828429116	65.1152435287099	12.1341445363345	27.2006145516248	19.6244613195589	13.3612673977778	12.7409592479079	11.6673954265289	19.8379095928873	27.9829912409354	17.3464150589042	27.5318187257127	16.4692841649884	12.0739134625451	34.2467639908588	12.9119929018558	17.6995238280739	52.4340469285738	16.4311043113218	40.7092431028405	32.3769074054794	21.6930801405088
IFNG	0	0	0	0	0	0	0	0	0	0	0	153.907133679218	190.252695453285	96.4180196553404	78.7771718081141	16.6121726886298	109.46510214067	102.212840008929	56.0396066922264	28.8704640892627	31.4154724384527	111.982003144048	168.475451672184	2672.54902979393	224.164737779112	127.531921003187	4838.82323426248	136.772168130715	67.1449788797649	223.104666044065	118.598089988389	9003.82867582404	137.351862035952
IGF2	0	0	0	1	0	0	0	0	0	0	0	79.4710784595867	60.7451236569643	29.0160283903069	61.7685308307791	0	42.2705897610727	45.9099925618782	20.2223384927216	76.6603313145239	28.2440439020484	45.3220416518166	70.7623162787749	48.3732923507673	21.8628516260707	40.0661732262129	229.554631120234	28.6631727012503	0	36.0340985166715	0	0	28.4841601014818
IGHD	0	0	0	0	0	0	0	0	0	0	0	1762.27266921257	7476.3387177665	61.2575800317232	81.7672699151295	0	48.3538927299996	51.8922758346856	83.7102472609293	19.1506833698838	35.8914648741079	54.95074484919	40.5744105467369	26.0302573812865	36.3708455984269	17031.7479071573	25.218231712788	29.7417969482294	0	64.5389467970272	0	0	34.2278061158589
IGHM	0	0	0	0	0	0	0	0	0	0	0	12256.9048286179	21458.9974891541	151.63150319924	112.084255040316	0	86.4509175443875	53.5349342977005	43.5498652431573	71.7673974964335	50.4623971673751	188.798891269306	350.234573495131	175.4981514993	226.91500608895	12679.0613549073	264.497240137655	173.811109290788	0	348.636763525267	0	0	487.329782938172
IGSF6	0	0	0	0	0	0	0	0	0	0	0	69.8313535741354	48.5317478619865	950.199370652911	2767.11414955438	65.5201582997781	4627.33683316657	378.855208036583	1771.85820166609	25.7670465580905	38.9854683377046	2006.05816023756	2982.26906503292	79.9508633410956	102.329313583573	70.7849160626013	41.1251858025398	44.0505468880579	25.8065082051741	30.3557284107345	21.7074061690699	62.1857514390075	11.9991337332106
IL12B	0	0	0	0	0	0	0	0	0	0	0	84.7969697227046	96.4375596795731	1806.02781527793	77.5413275831583	4.52894227771203	47.9964508669786	469.745140944231	19.4726931071206	20.0169458260844	29.3201861919253	46.3139564279773	103.848357975114	59.60135735804	87.0407058490547	58.0884070442897	79.0275969448867	60.4186163032936	6.54848189567809	45.3406506315736	6.65768005957453	17.2120443890248	1.75127634970837
IL12RB2	0	0	0	0	0	0	0	0	0	0	0	24.6468861646113	17.4384895535734	8.5370382747926	13.0891591913362	12.6255239276832	25.1030410649816	37.4726204445592	36.4565717553278	159.310863406484	178.426028128539	24.5463333278725	25.3335062635292	1170.39884493174	514.405317022073	17.3263872220851	589.233565509717	109.572453932309	46.1997070488597	93.7957661038124	71.272302817107	720.793873198105	298.376249695767
IL17A	0	0	0	0	0	0	0	0	0	0	0	34.9582793883165	28.736770235589	12.2747076944023	10.4358327888455	9.91247734945754	11.0890860017625	11.879734168966	10.4808277668538	21.4336560660706	19.987193576867	11.2305517906087	22.0578075950621	11.6137403502978	13.3349514973475	17.2025154208568	256.908667433127	9.76363008763493	20.644885191094	9.77658601251155	25.6195751538898	17.2350684295735	19.5691801989559
IL18R1	0	0	0	0	0	0	0	0	0	0	0	56.1237082239731	35.3582623075801	26.0448339993828	27.1483010890823	17.6147398875317	23.8529488273605	39.0486560839248	31.467736271348	1264.75704428995	851.767817197325	23.5865517159644	189.624427250355	843.601537980833	658.616040932613	38.411640247033	335.784554018739	217.072572316799	47.1088393761126	185.956165961847	57.9379785747761	738.176513511847	563.842119938863
IL18RAP	0	0	0	0	0	0	0	0	0	0	0	45.7388639816741	60.3589233453873	90.5391974534649	91.1692765101164	66.9362116151625	98.4009349053044	22.6677181833776	32.2508412607019	1287.73055564818	574.340834610491	96.977686472793	1274.08799491038	4358.64150361637	4687.77572820403	26.5961782147299	319.659314851981	243.50882842288	82.1514332017931	446.444902798024	79.2554346712473	3315.21343933259	256.940982990572
IL1A	0	0	0	0	0	0	0	0	0	0	0	106.938665945473	173.952151785048	337.865410370179	109.68579181387	40.7312860438683	527.670021248395	69.9629716242187	24.1204109309685	164.809128024962	37.9249776737415	66.4134984527674	178.811692467428	80.059419611313	82.6141990669637	99.2262190521125	142.184176363436	88.0578773343857	41.4717166945957	70.5003031152786	46.7905809130283	106.608066602454	107.229983937742
IL1B	0	0	0	0	0	0	0	0	0	0	0	285.528252867891	376.138989420169	2074.64009751959	367.856565682067	439.449579531807	1007.08501437227	552.248818320197	300.333907913692	3014.7500627837	492.414662810873	976.172173336967	1396.66379130618	221.552303143993	222.42070810857	180.839686819032	186.027167085587	219.917039931905	189.746115821963	138.39893508518	209.729029571751	1952.06635459958	117.928729652961
IL1RL1	0	0	0	0	0	0	0	0	0	0	0	0	0	0	0	75.7157532784216	0	0	0	0	0	0	0	0	0	0	0	0	102.097093436379	0	119.214904221569	83.7263699827383	80.7024911774155
IL21	0	0	0	0	0	0	0	0	0	0	0	249.945223983327	271.284459361973	65.1694430830323	81.8302665798883	27.7146123812438	88.6832312343228	54.6652039768862	35.8212106402837	44.550149160991	38.7289019735221	108.077478299126	187.081052149933	72.0838284966767	41.8041010522598	151.099896327631	286.112579453985	81.4458756064971	35.8593887522453	61.4389634322775	608.537547407495	40.3432265985014	37.8581480171872
IL26	0	0	0	0	0	0	0	0	0	0	0	11.635092265368	11.6020304662433	7.31044069029161	6.81467997036422	2.21386455014222	4.15724288001346	8.69895960902481	8.4692222280176	16.925684446022	19.343814760581	5.75651372152521	10.9213542167423	7.86145152615815	11.0874838097771	28.812448686482	247.264848140112	14.2386543481746	4.06335373279846	12.4924855843239	9.37485515711222	17.1110233875758	22.6652707548958
IL2RA	0	0	0	0	0	0	0	0	0	0	0	187.17595573814	133.541278590601	1673.99331266321	49.0164357530635	163.943844651985	39.1492275369091	5242.31499157525	124.911814060943	54.5708850290819	41.0404012126024	29.8550322979573	35.5705729717047	509.093259212623	44.8959432061664	75.5711812917434	3621.79667066515	301.713192238895	66.3579948469804	87.7839236939802	93.2874683652476	748.645659045993	1602.62036646133
IL2RB	0	0	0	0	0	0	0	0	0	0	0	1324.42916344309	1403.14407913548	323.100315008549	227.618958776664	113.96160154656	269.319176226432	187.413843637911	157.846491138478	2454.6139715402	1394.37871021694	286.984701181802	1101.56253006684	17306.410957423	16663.5414194135	636.290936930491	5859.67683583427	2153.84755402736	755.07091611913	2916.97431703984	4597.10081734145	9126.93629372267	5242.7857119962
IL3	0	0	0	0	0	0	0	0	0	0	0	17.043843468197	24.3166239499722	17.1166554241558	13.398021045838	12.1742167179797	13.4688779558651	14.4903754417844	9.92659203931882	124.597675457495	36.5671981891942	15.2896097750737	22.2144218453257	33.2064759866128	17.6217859322805	17.7996344296592	1268.00400055725	11.8490269163982	23.5038062403612	12.3479918961913	24.9787930757747	28.5549784427847	24.6879753648375
IL4	0	0	0	0	0	0	0	0	0	0	0	26.5193813532729	12.7349885207274	13.5041158156461	12.5868313315702	11.4658491254358	11.3431349690028	16.9642275371093	10.9549197797388	23.473718467948	29.3458628527945	10.3581927209136	38.9887250949	14.8867381445134	12.9894515878566	37.9716443820285	203.830079234534	21.4125113189693	18.8571744990127	13.8257599874708	34.5309205415787	47.1380650585545	31.147650574429
IL4R	0	0	0	0	0	0	0	0	0	0	0	1286.19936882062	7393.47735517326	1789.63864918878	863.888370279526	332.452762564208	843.286730388648	4185.26436916532	908.84140922174	1176.87361665146	731.242561626443	933.076784128232	1795.93213583606	1229.80584694976	683.121332728742	239.724616007309	674.929980458885	869.249351813354	2379.6329835656	693.144602245818	584.801676631792	1852.35628838898	2089.40700168096
IL5	0	0	0	0	0	0	0	0	0	0	0	15.6997265770077	12.1217990406272	25.1176923041573	20.1314758458361	13.9852133157305	15.2370226748286	36.7279422548902	18.4395227000857	16.870646200578	19.8502939899289	14.7998024104962	17.4385559385847	17.5024339402767	11.710131980515	13.4130908021517	155.68725472491	38.6542725265149	5.24306200360785	22.6860875903482	10.2048801405049	75.4539426447577	35.8311522423635
IL5RA	0	0	0	0	0	0	0	0	0	0	0	85.9324023111771	94.1418051105018	51.1809092713279	48.799620293918	31.4905310143724	33.7315823745355	22.3955142770396	15.3923403611541	167.097831799961	193.317853531051	37.819705944926	239.480383241718	37.792697725168	38.3553690326685	167.546867176419	41.1554166257814	41.9988912595901	37.233542649913	40.5010235405314	43.8264487269804	35.5713242103224	36.0539685051995
IL7	0	0	0	0	0	0	0	0	0	0	0	452.984544203926	199.032729591829	145.025307100067	72.0647637401975	5.28442482171104	98.4294039883219	99.5454628137817	62.6823877231052	107.540121622209	295.652367664569	56.5997474062058	11.6843511814448	31.3827560432179	29.4748712998915	39.5316574734422	35.2453583245271	69.4361629170789	8.13084842670183	45.6049257528464	13.5292528600974	16.5396469283234	41.2615673395933
IL7R	0	0	0	0	0	0	0	0	0	0	0	348.203935331834	222.551695238825	5907.31400623941	1636.53104776783	719.714079334673	3817.84095338404	2318.27694800348	66.540354165931	1221.05610090494	143.802389234626	160.232000717947	684.048501800788	298.058833028935	898.732702563067	117.718629801175	1466.78292856334	15259.9125574436	10833.9836060166	13413.3454698565	2376.51391122389	1938.30493570536	2335.96799082754
IL9	0	0	0	0	0	0	0	0	0	0	0	43.2371384011574	57.7138523150917	38.5223546998599	29.4806717779794	11.8770274823158	27.78324799805	33.4214839531925	12.3544590013026	17.4805413191369	28.8153931791705	20.0061653807775	27.6385608785012	37.3033023465613	49.664646695955	22.2316395899966	5042.34252351406	89.7914239823647	16.5906668776974	45.8345446261634	19.4714409941354	51.9892619868308	17.8832652661486
INS	14	4	5	932	9	3	9	7	5	9	5	0	0	0	0	28.2342753915268	0	0	0	0	0	0	0	0	0	0	0	0	48.0111583368653	0	51.7999894493595	32.9857679336648	28.9742153096775
IRF8	0	0	0	0	0	0	0	0	0	0	0	5268.83206233939	6628.12741717216	2107.7486080461	1277.35922259416	3807.18889675044	1503.14621223905	11505.5443787871	3880.81742150065	77.0803276856074	68.3707979300547	1864.98973108316	274.182001633054	1951.65003375018	1240.1586359155	187.096281531914	408.787778133759	47.6153138761908	197.661039186542	303.035253581542	500.30063824115	1891.61948614831	223.443891698624
IRX2	0	0	2	0	0	0	0	0	0	0	0	0	0	0	0	34.231226582481	0	0	0	0	0	0	0	0	0	0	0	0	0	0	0	42.7445214824178	43.9980745246814
ITK	0	0	0	0	0	0	0	0	0	0	0	316.368754945807	356.167379413212	160.263870408287	106.208070250351	15.0034477929046	119.419267220396	75.4114645776858	55.4589417834367	2228.14882350097	821.751230550831	127.503263905956	379.465225551592	3030.93271815465	2352.24445720548	173.97341877731	2943.58016085369	5926.22634721019	4184.03462300179	4960.93891959786	4750.26006462422	3330.30823990108	4328.18659691943
KCNA3	0	0	0	0	0	0	0	0	0	0	0	0	0	0	0	53.208732923056	0	0	0	0	0	0	0	0	0	0	0	0	118.273796433438	0	133.614066069463	202.783903904043	268.688556458772
KCNG2	0	0	0	0	0	0	0	0	0	0	0	25.7809061073008	18.4395957116824	19.915564493998	20.6401233370487	73.981705284037	26.1415601222078	58.4676476990456	16.7189705838865	19.4523581107348	20.447149200445	23.4166056886027	19.367008876781	19.5819934217869	22.2405393066477	178.849358024412	15.8062345481751	15.8298708428601	45.915020669825	21.9639445186392	58.0942016395551	55.4185266492812	45.7764375256269
KCTD12	0	0	0	0	0	0	0	1	0	0	0	22.8604391296574	40.004905035438	270.571961015959	2704.86712351837	216.143778829941	2547.48678820133	1093.07088479792	3413.37759966628	16.7561411634297	16.6819023877924	4997.51079539164	602.116523412167	77.2784812241205	106.109038328955	30.62842236772	118.962541637811	133.826588825258	106.987866436568	153.498150565111	32.6101756397425	275.913437553728	182.791000297991
KIR2DL4	0	0	0	0	0	0	0	0	0	0	0	206.872761493094	261.158853528471	151.034239730022	114.005392990052	0	104.79746299835	440.425334361644	58.4800273004881	38.3591970455691	37.1801765295731	131.318691330155	209.098617241248	1296.45367639475	490.137265997798	264.406028099017	64.2059706642694	78.4786723180453	0	120.097269658041	0	0	123.904794419401
KIR3DL2	0	0	0	0	0	0	0	0	0	0	0	14.3060215150243	15.5185912224789	10.0655602434628	10.5936563753977	0	9.78395400072695	11.4369046436616	10.25674766769	15.0906043875442	15.472652351338	11.0922962910058	14.5517140836368	1025.6263087692	1126.57217273177	12.2212934528981	10.3066918201559	10.0134626830734	0	14.1806854100026	0	0	16.0987884212272
KIRREL	0	1	0	0	0	0	0	0	0	0	0	17.9094536322193	19.7869692516252	15.1267897666113	18.5396481236468	71.7559563521079	14.5768401048485	23.000306939392	31.8691982945611	24.2058982248248	21.7568111276534	17.4631113385232	21.2819303202078	15.6553971698104	22.4777423646676	32.2427457759663	16.4776442139139	13.0724990403801	116.754007964045	37.6277349340772	113.625138205052	68.7556667516769	70.8718212344618
KLK1	9	0	0	0	0	0	0	0	0	0	0	327.697748344802	361.687263897517	147.34717119106	161.782735195578	165.485183759198	154.194331457487	210.514939537701	162.413380444853	311.314615229926	307.319196630762	217.554362598797	415.217741582728	172.424658590019	203.947129538208	304.746228393204	168.837018051977	181.7589971085	346.999606732794	193.177328736517	263.871824317456	186.25263372744	218.046935218871
KLRB1	0	0	0	0	0	0	0	0	0	0	0	199.567275139048	104.833945419707	41.2277822895618	98.5669904513408	25.5054029010969	31.6916783245997	24.0904672704696	15.2304774926967	35.7342749737107	27.6809800411602	94.7373734989001	373.142131170614	4250.71703067281	11094.2833473047	41.8077948559235	412.315426860517	7941.29946212321	246.053113102517	6931.85668339195	3121.00877800196	488.731199950316	281.038208733681
KLRC3	0	0	0	0	0	0	0	0	0	0	0	0	0	0	0	22.6737808874463	0	0	0	0	0	0	0	0	0	0	0	0	14.719281354739	0	10.0492844390818	536.462784517061	13.0968705014458
KLRC4	0	0	0	0	0	0	0	0	0	0	0	0	0	0	0	6.0365734674049	0	0	0	0	0	0	0	0	0	0	0	0	4.59560671440587	0	1.68357162272051	90.2471415719721	2.88567461161058
KLRD1	0	0	0	0	0	0	0	0	0	0	0	153.181369966536	175.485507112454	65.7660406379689	93.7706319507981	44.7190024275198	59.49354551166	62.7108561603452	60.1071954591145	20.0632042871594	18.557789441019	85.3965650249484	239.52355476327	4727.5920498655	5564.63257976166	206.363027042418	153.324570152524	189.983980310101	68.1064275643846	1255.0973892175	127.300199069724	2066.64929350076	46.5497872775684
KLRF1	0	0	0	0	0	0	0	0	0	0	0	174.294715257126	132.972931249042	69.3148318878693	78.4662223917206	22.5264088006028	46.6916115146534	80.9366062149825	167.760700742354	20.748273318188	19.0203783392742	102.998369644608	167.623381330354	4656.4163608086	8596.67410569142	106.069383275752	41.1964240788154	125.055927600944	18.4236380040064	662.766736367421	14.0707007658771	171.724833486075	18.9049915680224
KLRG1	0	0	0	0	0	0	0	0	0	0	0	747.779596660239	927.364601532694	207.951419903899	230.220239673884	83.3558110733969	250.223466365422	178.750457602488	127.401225320822	77.0207913852798	87.3273023245699	274.558044455857	544.651181597763	724.556011574467	1287.99163189746	384.103724225815	246.604106170985	1456.46764507821	393.779226632214	2821.33096202645	237.48934146955	813.864022469794	198.902107177069
KRT17	0	0	0	0	0	0	0	0	0	0	0	28.4508789052406	21.4832967290791	21.8566472076746	79.6350087310073	0	20.1982047049457	21.7317904527265	14.5590194779495	21.2582325578	18.3829021387397	24.2885014115992	20.2144142053276	19.6621760549953	20.2784853009325	48.9955052911661	16.3268763755929	59.3221896415166	0	25.9834041184908	0	0	22.8806113356195
KRT18	7	0	0	0	0	5	0	1	0	0	0	0	0	0	0	128.392823035328	0	0	0	0	0	0	0	0	0	0	0	0	293.373184248691	0	167.730365966185	185.168468180267	225.449384618787
KRT19	0	0	0	0	0	7	0	0	0	0	0	7.26113616950989	11.5432122689654	6.0884629931699	6.32004352978191	26.6825879610656	4.72748879684982	9.72254622952599	9.24825170383163	8066.55424236388	5269.64184137792	5.56072700201328	11.7523256604974	5.58506507332412	5.32523746787671	6.1790654262152	5.49793805214421	4.98155639108803	24.2265048878241	4.08089563854414	42.4424347734398	25.8005354659748	27.2245788783105
KRT7	4	0	0	0	0	6	0	0	0	0	0	14.5788165951786	13.9487592058733	9.43457097934778	8.81897772144926	21.8101407008706	12.0942875040445	30.6923098684545	13.3409991479577	43.274872823473	48.1172456844656	13.4786276162672	18.1787110320736	12.8429647569252	27.4570288740747	14.3809761774322	9.51054207603732	21.9989512400244	18.9533945783852	23.9980538564216	22.9769922436957	23.8436994783045	28.6079651494344
KYNU	0	0	0	0	0	0	0	0	0	0	0	428.905462190689	229.465765831223	5412.1927774275	1502.7295871497	383.183688886504	2367.22210240437	7825.7334207015	1054.5459332726	27.1617426679818	28.3433053407944	681.194669721071	84.5404083940775	68.2702179072701	72.4076719981948	91.9091556272642	31.9057756711698	41.8901855368537	60.915087298123	48.7136780939812	45.0687739244982	289.42811416006	30.2054524738339
LAG3	0	0	0	0	0	0	0	0	0	0	0	30.5339769011342	87.4865897359641	216.196211672199	55.1127354980437	39.8047872045389	15.9095297128787	1861.96326546404	89.0052577148476	27.9186226636644	37.9665108580541	19.3753569610369	18.4446535085147	98.1580147825448	169.133648938532	18.7564997039217	794.553580031983	191.978439129465	76.4976393826436	454.670536753687	799.89388222939	3084.63965700418	442.596155265914
LAIR2	0	0	0	0	0	0	0	0	0	0	0	206.430016384641	312.653109238947	81.7932335028775	99.4909215862474	0	90.716138022904	161.799334763629	78.1736195454834	50.1110144321208	27.3518795774964	107.333091739719	383.735915400922	1251.51515778507	1221.63474438608	155.415242572257	83.5900806100367	313.681339231301	0	838.803944026036	0	0	1589.57604508033
LAMP3	0	0	0	0	0	0	0	0	0	0	0	46.9188546227082	46.9619502078632	22602.9057261812	793.958137370373	21.4640080090828	285.7065634499	13521.7816517292	99.2619531416192	40.3669082359063	46.261686141707	43.2285637425615	139.349484559386	361.351754493472	181.56354561275	120.10893210002	312.866671716641	152.520940349133	92.7559616618753	130.328412195501	117.453178589879	382.591980771011	416.182669189607
LAT	0	0	0	0	0	0	0	0	0	0	0	0	0	0	0	203.08311619626	0	0	0	0	0	0	0	0	0	0	0	0	2974.88571836906	0	4413.71785081097	1698.38416011174	2354.84262747117
LCK	0	0	0	0	0	0	0	0	0	0	0	259.17847247533	254.745514749533	61.152731537524	47.7204049247123	41.819996425566	69.2541697397696	26.2659938408272	21.4067586517917	21.5568475096305	20.1257408224113	84.9953596671128	233.214502649144	2133.321909978	2732.74933992443	42.6696391970754	3022.85550639782	5962.99046014195	6122.80270059797	6840.80642900803	6597.17153788426	3691.87134389949	5390.43820725563
LEF1	0	0	0	0	0	0	0	0	0	0	0	31.5811021077716	34.0627993710597	21.4247961720743	15.219245113756	36.2954226943107	15.3718911916899	16.1669452416524	17.2531286874966	74.2660519620631	67.9839388824944	16.6534128371662	41.212077621164	115.777379494955	113.73552754517	56.4962836066019	349.027002301086	888.94520432736	1802.23296195017	941.478324611307	177.656304174903	85.9465437942614	277.935057731016
LEPR	0	0	0	0	1	0	0	0	0	0	0	219.70443272131	246.860992310133	129.402027480072	169.971196194714	34.5490291442901	125.629888065935	92.308733872127	89.987317706692	60.5379066429024	61.0050462743216	112.671261031329	195.274164885798	111.705003422621	111.766791696253	169.172596862054	126.820759115111	130.758473115351	0	111.509846448284	0	38.1935459401883	40.314866867016
LHCGR	0	0	0	0	0	0	0	0	0	0	0	0	0	0	0	6.98660358715555	0	0	0	0	0	0	0	0	0	0	0	0	14.6262570121305	0	12.3854618416907	9.7072939699452	6.30057694914856
LILRB2	0	0	0	0	0	0	0	0	0	0	0	31.0956904120414	36.5599904027832	261.585530564714	228.784915586817	0	458.268166364719	5855.13813908985	1280.82265924936	25.9621566464502	27.3100955149552	2521.32649368706	1727.64643621096	41.4827968925818	181.369483982203	19.8174815022379	12.2951448006461	13.3467433706776	0	29.5689024077035	0	0	68.969425796341
LIME1	0	0	0	0	0	0	0	0	0	0	0	0	0	0	0	165.697274094957	0	0	0	0	0	0	0	0	0	0	0	0	859.428526114162	0	839.371404395685	401.548743526645	724.120261124593
LRMP	0	0	0	0	0	0	0	0	0	0	0	1937.51030873698	1498.31822029458	118.673353064113	444.011422928597	1145.57264467731	156.185224556257	30.5610771713096	833.528318025936	971.285527872897	912.369529141698	818.43542119063	2045.1229141616	377.297230394894	956.658695810877	771.172483289574	177.826864192825	278.924535699348	699.289626380863	510.449490603643	1602.6870526626	232.83515554046	380.201389851366
LST1	0	0	0	0	0	0	0	0	0	0	0	31.517061833395	36.5420461082906	731.227078253936	2625.24848502103	0	1478.00371768276	2295.46100370324	2412.82667629783	2469.60423622175	2272.30315863147	4125.42413460354	8941.85417859738	265.575769964178	538.457845562807	43.5559554008522	161.40600483593	305.637403676389	0	424.510416493795	0	0	86.0410146800407
LTA	0	0	0	0	0	0	0	0	0	0	0	16.1016965038748	15.8544795677775	16.8879911413462	18.8014423350187	0	16.581709464071	128.396607425301	16.4092592421211	20.3205885162599	18.2789292851811	16.2903980717041	20.3458247648388	2208.85940936724	28.1956352541718	16.2401052938261	2168.83388480966	31.5524606570983	0	25.2903823050193	0	0	134.52600473216
LTB	0	0	0	0	0	0	0	0	0	0	0	8243.91984502162	7116.14812819297	115.243898820311	177.607515513098	0	132.863864397184	94.7737778870727	142.155519843689	268.288266609727	158.531128863378	286.576412636824	3818.43112046612	15450.2533967738	788.960018204693	99.6727974422514	3988.92778197861	9248.18871944386	0	7645.89983657167	0	0	16101.0100592389
LTC4S	0	0	0	0	0	0	0	0	0	0	0	0	0	0	0	147.093401771213	0	0	0	0	0	0	0	0	0	0	0	0	58.1419800753435	0	57.9005295426078	68.6449104045278	70.4722794111203
LY86	0	0	0	0	0	0	0	0	0	0	0	5394.83960195899	4714.24046360882	490.193799597562	1514.70979962769	2266.7190582233	1418.09519422548	1333.94073055123	6633.75988126604	84.8668957074768	65.9409391677488	3962.54626800978	613.702480995638	210.917866299973	219.808844700212	596.905822272369	167.048845452105	180.183656891684	225.066023058177	326.316499196037	181.313741275863	185.534404420149	134.432965140008
LY9	0	0	0	0	0	0	0	0	0	0	0	457.235233503664	224.988728131994	37.6488800931182	77.7450109290937	96.507803637799	38.7927834372638	28.9324075321718	251.539329539668	22.3367654781206	27.5361520782349	35.0007311346688	50.7559681078662	33.3024906857431	243.471357326146	434.898361552561	53.9290944873087	980.911683602179	1172.05004791281	1003.98432016633	789.151381156625	230.421887534601	301.467148709433
MAGEA11	0	0	0	0	0	0	0	0	0	0	0	35.0699276822029	26.4675051174569	10.4451437979645	16.2990931190713	6.60841981333007	11.3641384070912	9.69496848332854	10.0885563904469	20.3479804159307	15.8704154038543	8.77540996019474	33.8929405365058	13.2059137171887	23.9265209119361	37.1554462378091	35.6718863352431	48.0397211473529	6.44250455408648	24.7563766735973	7.91696494814783	5.43635469307657	7.6925168009053
MAK	0	0	0	0	0	0	0	0	0	0	0	24.400652005788	23.8061426122599	57.2041616852113	17.9646140600083	26.9543599117171	15.4261222410721	21.7725110940014	83.2463366585612	114.878768557615	117.240308790692	29.339952042481	752.869275739355	18.7318570568564	15.1168462083565	18.7022793626862	44.6457655817869	12.9044210877136	36.3676192972747	11.0054262899793	32.5635275932207	31.0479177451098	29.8238442253093
MAN1A1	0	0	1	1	0	0	0	1	0	0	0	370.861919331682	292.22863319247	585.58268568092	556.84250745984	2383.39426877616	692.231716539127	578.016621763512	921.978640703271	644.634437994686	391.133477948877	434.099291410467	753.089531001869	582.833676999773	588.111298598858	3880.35142262308	545.18392779108	376.069154492681	58.0819579461025	381.149559301518	265.510837986222	516.471088961031	361.193479284364
MANEA	0	0	0	0	0	0	0	0	0	0	0	21.4221298026798	7.19168323031749	129.253311991915	112.802476290525	254.67777337169	125.007438689298	106.115766179375	94.4476292840501	124.217630791946	208.141751268095	70.8569023630619	9.097106312275	133.279827111655	76.7565015496806	492.057608766513	296.598930900085	66.1553127721744	9.39057132686473	56.0154821708096	14.4196407388666	64.4582133702248	63.1211658939316
MAP3K13	0	0	0	0	0	0	0	0	0	0	0	8.71974150100817	9.0835522700293	190.150048421331	11.4831751373105	16.709527533482	10.2114531070621	32.416065504397	11.5290142727373	18.0660007022099	20.6668944777258	10.110168935098	14.5106433909358	9.18604302977879	10.2374299622218	15.689331372853	10.1329942068453	8.81183157840386	22.9180667901879	10.3154665188034	21.0856199827615	56.9059826999773	63.1145234842531
MAP4K1	0	0	0	0	0	0	0	0	0	0	0	671.583338385315	47.7772843365177	27.9408184046819	62.8230657128966	323.64958703404	30.3842353652858	26.1693064276504	393.912776202513	78.1625446486186	98.3295775166435	282.936383017317	40.0807950420937	383.493144789396	589.798110641062	177.117711481134	955.492561839003	1043.13885294635	1483.53146999337	1308.61320141308	2619.82289376042	842.014526862941	1948.66036294329
MAP4K2	0	0	0	0	0	0	0	0	0	0	0	16.8093182913976	15.2995394956886	15.1000917811538	15.0335165741098	179.042712596178	19.4931658701211	11.7146638765961	13.7924867126648	42.9318220946657	70.9444782836246	15.8065408419323	18.7657511333973	14.1059308883244	14.9575465576422	12.7277929916587	87.8282420740397	23.7514852969749	251.604385574934	21.8077704349546	148.881823469589	223.768861828447	460.483518082285
MAP9	0	0	0	0	0	0	0	0	0	0	0	19.7968610106938	14.9850392290156	4.85516467259966	4.84307653650522	11.1425967013812	3.88471180844108	6.68332848430257	8.84645528631937	21.3912541218639	17.7445935139642	2.86517705740468	9.50789380467242	48.0654025146223	41.9617307790995	12.2752165055099	58.843374001604	28.9649067228983	14.5794868866394	95.4290255686176	11.2356270550827	53.0365771904737	44.7597862632672
MARCH3	0	0	0	0	0	0	0	0	0	0	0	217.945031811938	470.313187781033	125.585045191696	138.874889779211	95.8685898974914	173.77681703708	298.68068410733	45.1540569420932	215.853902138593	83.8474655904076	108.162100283525	100.462556745626	184.551993933649	175.920111584576	235.90268748757	82.1397457606383	80.2193631217352	102.209647721235	80.6272960573357	95.1670284731681	119.424089550741	226.955235630809
MARCO	0	0	0	0	0	0	0	0	0	0	0	13.3179355598267	13.8955484204914	17.8176037625316	25.7436600045714	77.8564532495492	1952.96033488724	60.5928750514783	117.910763104434	26.6621579537535	23.8265048846884	275.060153002914	17.5853966476483	18.3732157999327	16.7452925148194	24.4897952343533	16.9620444939846	14.608361817267	137.188340624776	16.1116383289517	107.547534539611	116.986524205233	92.5214833303636
MAST1	0	0	0	0	0	0	0	0	0	0	0	19.438578245057	14.8928221302315	11.2489580692977	10.329691912141	60.9962463932151	10.5304130251656	11.4680169779145	11.9291669338675	19.0117970090216	36.0902225341937	11.797077214106	18.4430647649448	10.3869688863218	14.4569706005477	617.896664328536	14.4240829361069	11.2952600267978	65.6798566285816	9.46463207007613	77.0303019728173	51.8329990973647	61.3755008448975
MBL2	0	0	0	0	0	0	0	0	0	0	0	116.825165610173	44.8294028050132	10.7948593517151	5.95264066069134	6.81045139108819	8.6421441106304	7.54119286356365	9.04730640756628	21.0758203889966	15.4844919510093	5.55035104198441	27.8944174899583	6.18454662756293	6.5161011654327	12.2738158079303	5.12858140124611	8.61340185322011	11.786978366387	3.85977961132364	11.455411331732	14.4698682374088	7.68644172438295
MEFV	0	0	0	0	0	0	0	0	0	0	0	30.9489167018536	30.9156634482619	14.7201545279109	14.6807847297485	98.5599246304902	16.5456305900973	14.1769468601382	12.2897324567565	16.902827515063	17.0611490214113	458.865144756459	386.199053254387	18.8121052990102	24.0709690915887	17.9330678537857	11.3030393782376	16.2690095132167	124.709426709635	13.4635222575836	137.757609614042	99.9294648985836	61.4790583117948
MEIS2	0	0	0	0	0	0	0	1	2	0	0	131.332674309729	235.951734655272	76.506568738122	60.1374023827459	1362.15365595005	57.8658168698855	23.4155249532503	37.2452333317688	1274.98787051287	2038.22629668152	67.5727498244827	164.756779039692	36.0541900572635	75.9187636798535	63.7049823918581	42.5408956784892	72.292437687639	29.8246679043846	52.0065206091279	21.9982536449595	26.379358215205	26.0308804674619
MEP1A	0	0	0	0	0	0	0	0	0	0	0	306.123016224606	667.100065901132	288.6353290786	179.396112738724	17.7594641787684	172.257949060345	59.9920396832606	52.1151056792597	17.7255918260124	30.2407977051398	102.340559055117	310.002867494108	94.4568358861666	88.6782876362914	195.535966860044	45.6528451363696	137.69677765551	49.3475985245566	57.6293941435588	47.89909807568	29.6925505950978	23.520131382727
MGAM	0	0	0	0	0	0	0	0	0	0	0	9.50216312161146	12.7940216765571	9.83883655747073	12.169209153536	0	18.3978864480656	9.36839160832509	9.66283838681364	15.7178426678511	16.3373771132528	157.034778151317	2842.17359687804	49.7922467131832	277.814746835897	9.59257124926854	7.86878395611274	8.7966240558339	0	6.20147428874586	0	0	14.3229700398757
MICAL3	0	0	0	0	0	0	0	0	0	0	0	0	0	0	0	52.755461790106	0	0	0	0	0	0	0	0	0	0	0	0	46.3179295254199	0	72.3532616895618	88.4090833931773	104.323197892878
MMP12	0	0	0	0	0	0	0	0	0	0	0	374.782007805246	520.927828705657	2873.23785181501	13660.50108926	38.3245784254954	229.041932332703	632.138129926817	213.71181132828	169.671755574648	34.503270608262	100.293843936522	287.906079300281	87.5701989678174	102.062012785501	147.790565894496	103.744493319671	113.299381831952	26.4031530100173	81.5577647199745	22.5410776795822	30.8428715748415	13.9862612882787
MMP25	0	0	0	0	0	0	0	0	0	0	0	130.746578442894	123.341738876381	423.5013924144	262.768022620339	144.521283834295	114.188322099539	498.394326553714	384.193542405683	221.087904053667	235.68129595991	260.968438781275	1384.10866699277	239.674408982322	133.692790039234	168.683198396612	126.42436872611	164.436092007428	227.65772949252	157.311137989533	176.778173807364	161.517325539265	152.451989757418
MMP9	0	0	0	0	0	0	0	0	0	0	0	302.379682014976	264.228496489947	2134.44105013823	2362.81377033181	1086.89557156241	53595.536188327	5794.59269575269	11146.6813572869	118.121337980832	109.835761518844	296.265481580047	3455.14987398271	254.753342096077	542.337400812096	284.590530387817	232.774829945557	328.67118281534	201.297600892245	254.9216256776	213.760257939441	535.873354786415	140.957273866027
MNDA	0	0	0	0	0	0	0	0	0	0	0	226.417958908196	32.2941582928015	1614.68709960275	3410.78427042533	4466.45389366298	1996.2767280754	5284.11046809818	1888.48089520659	30.4179012909583	23.6910245207661	8602.65538725404	20413.089447943	270.510547342358	635.009600170635	9.39430271176575	6.84900410444992	12.0177074130401	22.4388037323117	53.7183169821976	16.5685027247035	128.875467371076	21.9063046110819
MROH7	0	0	0	0	0	0	0	0	0	0	0	0	0	0	0	81.7191581695411	0	0	0	0	0	0	0	0	0	0	0	0	191.560440062484	0	185.525265729879	65.7336070182735	60.0911360228575
MS4A1	0	0	0	0	0	0	0	0	0	0	0	13436.7982262806	13975.2404914422	121.873168680072	67.7144254489825	21.8729410582629	37.1627012659408	81.078309989454	50.3435696919068	29.2972285250332	34.37871926284	131.174128868477	413.206691093948	171.30938542934	180.037839761349	313.042052616625	126.6892685674	203.053880500233	49.773299962855	293.602290441944	76.2992697522176	154.561668972949	31.4544039787006
MS4A2	0	0	0	0	0	0	0	0	0	0	0	159.16892368625	141.216563177908	98.7432376868361	82.7499976294871	15.0207380502566	79.9013655616751	61.9296787493823	60.8535095042122	18.7743703732201	27.2569476345355	68.815443428904	160.029725498928	78.7884277838477	93.1149973706042	121.96794622846	96.8183292987991	102.028373625028	29.466494966262	107.454825449238	27.9165743211152	19.4007328360911	14.9501190118663
MS4A3	0	0	0	0	0	0	0	0	0	0	0	60.5926567189549	111.339110402633	25.3493767937307	20.4422026655912	1350.25989086787	11.1370478405096	21.5795270961676	33.6202267247101	33.1360805300753	54.9830997165652	28.1292968064444	191.864047890244	184.577991670103	475.413428915851	59.3086691056943	24.3555973383025	42.8814081183839	18.2998369637619	81.508916017	16.2938227028379	13.7512220115111	9.98186753746099
MS4A6A	0	0	0	0	0	0	0	0	0	0	0	466.561737736355	765.567589608036	160.105870769437	2823.81720996508	1438.1639611533	246.147494208803	399.29903410965	11370.1865586945	47.8619607135921	51.7449106691595	6765.81136524153	790.618300139124	186.768924748883	204.882764464676	270.626608777012	167.295995738638	199.390034786601	120.470501982653	205.083701340894	109.706006575597	129.76310909805	69.7243714783971
MSC	0	0	0	0	0	0	0	0	0	0	0	45.1037671612698	32.7788024672157	1373.79573613498	470.029428921423	61.9611418873699	522.514948532977	1560.58308266897	79.8363821246333	78.1115985577871	46.9039701248413	52.1461003512832	92.1930943970792	46.2542290305471	63.7497913996793	108.900584231025	224.380268307118	85.2889542072084	59.2219832327224	80.8545587075517	49.5689312756367	128.447670456857	82.6889549003093
MUC13	0	0	0	0	0	0	0	0	0	0	0	81.8523463953934	97.4540537818708	64.9356934711613	60.2110675804126	56.01750100104	52.8634275949675	90.015879222569	52.0260335068355	38.8240799216068	26.0015124902977	72.4285528286935	113.23294345432	54.9220978254702	56.0631039671045	56.3169364013992	73.6347118558067	56.2481069589695	130.1994514771	58.9396580567495	72.2574249554656	60.7409437486185	67.7492707516328
MXD1	0	0	0	0	0	0	0	0	0	0	0	26.4314565635848	26.3155728312835	230.216543343046	22.9052056656421	973.189131199095	88.4375290751987	126.706097390717	23.6939053073044	50.7960453894983	38.7957179160201	230.910155860336	1877.60332246901	65.3942029327676	187.792828371218	30.533890010167	67.5269740929568	109.224542824334	93.2764475241464	68.768216994834	64.2986871188414	562.929764733716	216.631963543538
MYB	0	0	0	0	0	0	0	0	0	0	0	115.022315752782	95.473626093481	144.449874006019	57.7919230906875	680.992919510136	62.4285730383184	67.5248097848769	49.5201603456978	323.689799427403	511.804750770733	139.230520280635	239.943050178696	119.243979873933	179.420560388553	65.8442478948342	196.695404640813	102.542386563221	75.9673652385809	175.661799477567	162.565394840605	95.873734409888	213.3453583294
MZB1	0	0	0	0	0	0	0	0	0	0	0	64.5362873856597	43.8106374282466	19.8493933659422	19.750274785083	144.490827656123	22.1512213038542	16.3804497415281	16.3006011201414	20.0756730183094	20.4459109786775	20.377986729282	31.1647555833663	27.9357594789546	23.8631030112697	11894.6571143435	26.5273856045205	16.6961790357855	278.151054823931	23.6402136874891	245.36004807905	170.976480590433	162.561574960351
NAALADL1	0	0	0	0	0	0	0	0	0	0	0	20.9514904207141	15.8866727709104	22.2947067303552	10.3310870114154	67.5780136873156	18.5341112932981	10.7569857081687	12.9893490375608	22.2588079052881	19.7416341540073	36.2652020135335	22.8817689503343	216.056136276777	297.664139251842	14.1531566547069	24.377426743833	138.445899310992	215.912699781203	72.5384902113834	196.314102943767	208.49612912873	202.78356613559
NCF2	0	0	0	0	0	0	0	0	0	0	0	270.521308246888	132.602164090051	2313.83631209943	8229.64797124945	1163.76573193171	12179.6471665816	1029.07012695612	9382.37098327987	60.0366151374476	65.1377777463889	9442.71164725251	14723.0414842184	163.547924849582	403.57715855662	174.602524677263	59.980213483425	85.8442271407077	127.950397211316	64.6310605595686	79.7899922048509	666.999752645372	337.449985862171
NCR3	0	0	0	0	0	0	0	0	0	0	0	522.118902839252	86.7741175464396	34.8162874502117	79.1442317339163	0	35.0545746852489	76.3432432045833	31.2379117785174	28.5112431330907	36.2135018111035	51.7281808224493	247.35072769667	2284.17018064648	1063.91937240442	42.0472118093303	331.527863214586	321.86123331201	0	1149.77078924196	0	0	447.056575531563
NFE2	0	0	0	0	0	0	0	0	0	0	0	11.0740899575609	11.5693817428669	15.8805329579803	16.0774633505543	1142.37456009348	35.1053174713152	35.7087338863492	87.176102056064	98.9323551319789	452.920135632247	1181.264032169	2533.00580002633	87.315946025373	132.182644221249	16.8087808301846	10.7047334394269	36.8607844117473	59.1243050190813	107.446987086566	50.8728488448659	24.5895069186448	21.1047231924369
NIPSNAP3B	0	0	0	0	0	0	0	0	0	0	0	543.813347543671	1047.09122227212	124.558059992096	73.155905150875	77.336896343771	85.0048809123791	93.3869279644821	84.0266177077973	53.2969381804644	48.4514458104198	93.1626768500549	298.483341810058	107.910436004257	149.290842004313	285.643919095915	87.470075151699	133.920279638554	17.2745728094227	120.169842261935	27.4230759491392	11.6030427695931	14.3911755046672
NKG7	0	0	0	0	0	0	0	0	0	0	0	14.7643841227277	11.2179558531627	9.75286718242786	7.55356159045629	2077.69523704341	7.58551880456035	193.601788049175	10.5784119755583	38.0419666064483	21.8675176446366	39.5801307270455	95.4775207603413	12009.9758913438	12086.6003647844	12.8990728973747	745.934689767244	533.115136379657	149.550150484496	6580.72488533761	67.5104393256779	8709.7205081729	147.631845701709
NLRP3	0	0	0	0	0	0	0	0	0	0	0	21.6002878061249	24.129461470319	20.9563879144811	181.216555274313	526.055730241544	24.4826503009908	21.0732638074901	244.573833642349	20.2281563302934	17.8252743790057	468.058627583817	66.4210772104191	35.6655750258201	31.1880963125101	19.0550256036177	16.0431923918564	23.6520788822188	65.4236941025894	16.6559529613502	56.2286791444196	61.2915201815124	25.3183219988305
NMBR	0	0	0	0	0	0	0	0	0	0	0	432.955406054046	378.666674472635	22.246664367193	84.8471158389461	17.8405498325158	53.7221377808473	20.1290816019981	33.8951136148353	15.1280118344431	17.0218789924529	81.9342721229831	239.686127583754	51.1314842001357	33.6241108148521	212.986701716126	95.2542154177985	34.7473339723421	29.3989540422326	49.2082297602254	37.1143287405865	21.5095985731937	13.0701669972599
NME8	0	0	0	0	0	0	0	0	0	0	0	0	0	0	0	37.1712641680827	0	0	0	0	0	0	0	0	0	0	0	0	42.4739247331841	0	44.1797898848912	37.0978288897125	22.5219665054963
NOD2	0	0	0	0	0	0	0	0	0	0	0	14.4970279568411	12.1689885851382	227.956630918535	35.1227631288836	450.670150531272	96.6201361983204	2838.45409536146	874.830483961918	335.911200544213	413.799803645677	1013.64668877163	256.056146330531	162.380453222257	171.707722376041	198.148783916352	145.841493591051	119.452540324024	51.8884824131949	11.3423137686949	82.3802119207345	195.691296386159	106.645584735691
NOX3	0	0	0	0	0	0	0	0	0	0	0	10.61521298747	16.3434734974397	10.3926097768274	9.32189794101513	12.7094142212601	11.100811316341	12.5536540201719	12.1163449292201	22.6756158149426	27.4760672422387	14.8385658813908	21.8746881626913	10.4209490645803	10.7890965689571	11.4307111446327	8.43453120674294	12.4038189068622	22.9985255262121	10.3273400650737	22.1446627775682	9.37035330038823	10.3750299204357
NPAS1	0	0	0	0	0	0	0	0	0	0	0	20.6129613151262	23.5979862986798	19.4538568150756	19.7683709162321	90.8909852612087	19.833652904206	29.4489388374959	17.3522196253038	52.2551243615704	33.7394962743486	18.2505604797484	25.0219745734354	16.7466441400095	15.9403365659799	32.3894849609153	11.1771516920452	24.6763012841325	64.9846473346656	28.1015312559498	52.3212159535855	63.9367760488563	70.5204368820535
NPIPB15	0	0	0	0	0	0	0	0	0	0	0	1846.94617519046	1077.19202762129	154.066539068854	225.76254229787	108.114274995869	199.473978688594	268.945485314734	369.556024446787	262.80819471912	207.224522266602	170.152484080371	1005.06850949027	216.794347025598	261.222218440096	924.285570331709	201.277907906276	582.445799082341	261.630243743827	273.977598488074	228.395044604451	130.321664632294	387.438794351006
NPL	0	0	0	0	0	0	0	0	0	0	0	19.3258460503984	22.9010712044185	400.165195721188	1536.13357748483	118.682506405571	1287.68637791787	424.520741570525	4431.86926367213	395.52341756018	456.453335105864	690.24388210609	1383.35753048784	114.884030956234	100.448400373977	52.3288919956282	117.3776001379	77.3509638181353	42.8247485320055	86.0235084756149	33.1549920327202	105.461508651674	54.0047339655036
NPNT	0	0	0	0	0	0	0	0	0	0	0	0	0	0	0	14.2341644134261	0	0	0	0	0	0	0	0	0	0	0	0	0	0	0	19.8856028694888	15.0551910979942
NR4A3	0	0	0	0	0	0	0	0	0	0	0	131.766463087303	120.421840716925	1643.12466053655	402.110678323162	39.7932905177236	195.358186027654	405.339945293825	78.2107308295679	592.300706633674	54.193404978782	95.6963086450689	190.644376457609	143.210271315001	83.7678671739044	124.999298244361	277.737443254818	95.6437399645551	51.2556663811039	84.0940614817057	91.7741343478315	219.589304627133	147.204935095828
NTN3	0	0	0	0	0	0	0	0	0	0	0	19.7578221115649	12.0567434468021	11.3544323797525	8.17568858567863	19.5948663417571	9.23064667790455	46.2753966757092	16.6924654264833	20.4077113083844	17.5732315034529	12.1960448256764	16.0632207007143	9.73227771086957	8.82018207767964	25.315104357041	32.3130700564122	14.975484329484	18.460278542719	11.6196105666791	23.4354862896513	22.9783012519275	31.5701226315546
NTRK1	0	0	0	0	0	0	0	0	0	0	0	17.3830780434554	18.0265101286758	11.7355535923371	19.0919966353211	24.0696660271086	11.4571955100649	13.8429529505231	12.0859455007346	1024.11388506525	695.227250689582	15.8083037523553	23.1292378112735	17.4932128412524	13.1397363553517	31.8492854612466	25.1430296322397	18.5845154959759	70.2433224172269	13.9261029116961	47.836033529344	32.6343858922657	51.0804491469451
ORC1	0	0	0	0	0	0	0	0	0	0	0	42.3630024712536	27.8881191716907	24.8781776336961	47.4862886722793	747.645894952689	55.5849273025502	25.5362639236482	39.6747556438529	260.450428958011	521.666214130674	46.0062019880658	21.3684652625668	191.565635086012	32.1820087839775	34.0430507779997	459.997315361135	52.4376355502426	46.8918422915808	51.7686225541234	76.0653569445609	182.341829715589	150.430712773023
OSM	0	0	0	0	0	0	0	0	0	0	0	6.59986655711834	5.85793618000149	6.02889480637673	14.304377259686	112.411143036272	5.71122832994492	7.02905381813881	10.7598316245348	278.09941517795	243.700679334395	6.22312125495967	44.5915594722685	165.453284409593	4.19764267475549	4.70196035229457	48.5360215337573	7.23809089718563	41.2720714333342	5.89129942884011	63.0652022452458	306.551169521995	240.94639415365
P2RX1	0	0	0	0	0	0	0	0	0	0	0	39.9926027817092	135.828002627346	61.2358123601417	158.357395742423	230.828793911746	194.519094271512	111.113168213812	374.274349816935	901.04033066573	1183.12907352345	558.412023120203	433.218842194055	138.409546704442	134.497770230497	39.3880074580799	112.428846651648	117.903542169568	262.760598098183	170.951945437676	228.635629722954	121.119329115816	103.899635947745
P2RX5	0	0	0	0	0	0	0	0	0	0	0	0	0	0	0	344.642604957509	0	0	0	0	0	0	0	0	0	0	0	0	609.481098020902	0	2197.10521628866	2613.61817336816	1671.70820727775
P2RY10	0	0	0	0	0	0	0	0	0	0	0	271.424720851298	324.704161301466	142.978072952483	7.80766150567734	20.434222214268	15.1865017271942	26.7498758393432	18.1453600957797	20.9589981459817	26.4319995349429	22.9282221551626	302.325953098994	196.555935803085	220.447741905579	329.685594521475	261.213048691813	423.622308797987	28.0327124325203	276.069471371725	46.6730125043884	210.607465049837	738.032009316993
P2RY13	0	0	0	0	0	0	0	0	0	0	0	35.8125507498673	14.2498871848196	11.7137329727722	31.0777785440122	23.0974686983589	123.62068548643	417.177787113955	3128.64204449165	14.4318353407555	15.3641843990806	2111.85005554806	5058.96373796177	17.0233411463431	79.295377453817	12.9599131840926	10.1384482555924	9.27836330071483	53.3863474845572	10.3556779751774	53.1930838037061	63.2417318521819	13.6379652493843
P2RY14	0	0	0	0	0	0	0	0	0	0	0	170.393308413036	1101.07487573727	30.1402554956795	198.183261452258	103.055634291817	11.5447393865667	22.6627714251506	917.609026496927	476.784741174342	400.678052258046	55.6620465772237	1051.07382585333	203.537583840358	200.228309145259	34.0313736449472	79.3411002126473	77.2785477248189	9.52109021346578	147.892478786316	8.13633249090971	136.872658820111	33.7943553112817
P2RY2	0	0	0	0	0	0	0	0	0	0	0	17.2742929212906	16.5987212694167	19.1255499032063	14.5204833017801	994.084137409128	91.5865103953901	18.594377900772	12.1211547326207	20.2180133375742	24.7890411049347	168.634012962983	28.0326228237393	15.4702418496255	18.9535485024649	13.4381095472097	17.0784778325906	15.0635591579751	87.7182762001421	18.7129418291007	99.5888924221821	69.2381905580426	63.1303906892788
PADI4	0	0	0	0	0	0	0	0	0	0	0	20.0355137180554	18.4087730401034	28.1477119029456	25.1764800923728	0	18.8768675599831	22.641226429669	14.1949695089374	19.0262351143855	21.391644196337	418.195094403352	604.841102836139	22.0446649620854	82.0775145364387	26.7575013203531	24.4350221884726	19.3366029219266	0	38.9012637918044	0	0	15.7079142173984
PAQR5	0	0	0	0	0	0	0	0	0	0	0	24.6406987838158	28.2107780338316	20.3313824700165	23.3393988700216	22.6220384475915	274.078879923262	17.8790341058817	17.6942803619636	146.970318935704	160.460735902504	18.2986466245322	29.9021361528138	16.5016783120781	21.425336860009	20.8572616746476	18.7902676229784	19.6769140627163	30.2055924760129	17.9762387337567	22.9364594391282	15.8028283141499	16.5581095568307
PASK	0	0	0	0	0	0	2	0	0	0	0	283.12654461326	287.476660036533	152.393668636678	122.717719425745	304.228013359652	100.118665522419	208.617329573157	152.430408658152	151.718259934262	162.042629325569	118.995264540385	231.733897765494	188.25046293781	153.384896781679	400.222241612003	458.237443139203	894.93130423848	855.898361213282	602.580049764596	5274.91374912656	372.940753341181	1001.7076584032
PAX7	0	0	0	0	0	0	0	0	0	0	0	77.5899887591597	62.9268289870843	41.4134824166011	39.7652631451207	31.6652109884975	27.8133482959865	40.661153429481	20.0998387477972	43.5069445631408	66.3934023666359	41.4634690643861	41.3941679331837	26.6775737168902	18.1407972623514	231.265611260098	38.9475127125568	48.5067580368712	106.499309574592	27.8411726740189	105.463881769411	36.5559924579086	32.4826781173951
PBXIP1	0	0	0	0	0	0	0	0	0	0	0	667.892714210287	303.831800531399	462.549535725718	264.110602610057	310.065235027541	84.4680722954016	171.392954742933	440.052771686344	393.433062737974	321.45560354381	232.467030577071	704.571099669618	187.588042018754	436.678715518345	588.875005598848	178.989340767396	2312.53779391763	1023.02728367414	1151.04358268299	1286.39151899302	438.447176203642	755.475028719908
PCDHA5	0	0	0	0	0	0	0	0	0	0	0	0	0	0	0	58.9068231824104	0	0	0	0	0	0	0	0	0	0	0	0	87.2473705355638	0	89.7248030772873	56.897769946243	63.5442021063498
PCSK2	0	0	13	2	4	0	0	2	4	0	0	88.5051191329899	84.5634919561958	29.7851653804472	43.9138772161346	26.2415592923088	35.6286590123957	30.2856642861977	22.527276341878	18.2359857736668	17.9117884167379	50.1174715878016	82.0366256653101	37.2375369466669	37.509363460746	84.1394308901506	51.2102168755558	53.2457203701486	35.5455203031046	50.0746314672341	33.9462327116962	30.4527340778347	32.356685881252
PDCD1	0	0	0	0	0	0	0	0	0	0	0	112.473651493863	94.3911276581576	122.54916443558	114.236534466332	0	118.831583595241	121.961859565634	110.712278957978	33.4357755768074	56.1628446914088	151.937218624029	186.837945491477	122.647822969587	128.965638384226	99.2858403453976	212.397646641235	142.64505541155	0	148.42370970722	0	0	228.617521383251
PDCD1LG2	0	0	0	0	0	0	0	0	0	0	0	15.9573174731795	21.2144971384223	643.717582143216	115.898027623716	28.3994387299374	61.2828217002224	360.249854433519	348.222348072674	16.5361969162524	17.3006628706249	17.9716213442319	20.7791439736135	16.7589868324535	26.7443981246144	16.6641720325765	18.0464057473388	14.5842644797465	38.8779454385805	16.5036333015051	35.9870017042389	42.4714834272738	33.4696183449344
PDE6C	0	0	0	0	0	0	0	0	0	0	0	8.42133665649857	5.38317489112223	14.8724955991853	3.8583149643775	1.79001706399547	5.6817464542334	6.86767704449492	9.36448683897006	14.0506539555151	19.2836520788401	7.62281648195524	6.32664782515962	4.09249152177527	19.3682196060566	4.74936077849404	3.19662717712199	4.66533549278202	4.41272388196515	3.37516298870689	2.41087790538352	1.32244024845138	1.08699719849407
PDK1	0	0	0	0	0	0	0	0	0	0	0	25.9566064673485	29.1679953001169	23.8789956223079	79.3473661758613	668.139336905434	109.511556354185	60.9395739725748	98.5585438337142	509.492125191799	368.515306577744	29.0974767004425	35.0769063420736	47.8293929284751	25.7859289863107	875.797519106118	154.012401934185	138.657227961569	416.123957221472	196.229659735913	177.320920285253	136.499133344565	354.784039665407
PDK4	0	0	1	0	0	0	0	0	1	2	0	97.7440935165775	146.808762704613	54.1414427901129	142.208714366882	14.4376179232189	378.604583541167	59.3933729634977	228.211652570688	23.9661297592037	27.4731486663985	206.415392507339	99.5307257346624	45.5511042091627	34.1888585647314	101.762158126734	41.4065950601012	68.5440193502796	35.0487617338497	41.2374539051934	33.8315741125406	24.7799797474566	15.4382346884483
PDX1	0	0	0	1	0	0	0	0	0	0	0	72.1600483444119	77.7385317950951	54.6662592316196	45.6910826182773	36.8917038135946	40.4134814025626	40.9632847761352	44.9673062946432	28.5364539539754	18.922364057485	51.2276492211423	27.271796455836	39.3454287811725	46.6307972553154	88.5741798099402	54.3874952846316	79.7012317781525	40.9518957902071	43.5769601195819	41.0155538120915	39.3438404700204	50.6897127640792
PGLYRP1	0	0	0	0	0	0	0	0	0	0	0	27.1141349731785	23.9947398321154	20.5452932415391	14.5593225778686	82.7380745691539	17.480658483965	14.9447602233251	16.3664753719059	18.0880970288749	18.8240711386004	17.9160578832959	680.084460164328	34.5557653345435	100.659081670607	25.0133639906644	19.7073923157226	19.4029335862962	126.337097937666	13.2264630130369	151.609890787904	109.127841212428	106.987417414117
PIK3IP1	0	0	0	0	0	0	0	0	0	0	0	793.429424898084	1657.33728072931	240.319487693648	267.136357015156	271.292665170323	233.104954473505	192.836181445392	1777.51987639098	88.7422626220541	105.152101854196	530.257861222761	473.679802954254	281.912943316755	940.751900973721	532.357311747863	383.169081784241	3146.79322951613	3825.8865786929	3919.54715384238	1891.42137218362	563.8635461673	850.663717690529
PKD2L2	0	0	0	0	0	0	0	0	0	0	0	11.4888018483025	14.3688145122949	18.3456951831072	8.86811837393831	11.156245204426	14.4347009434508	19.8023154421057	21.5478591632594	24.0869903361248	21.8362606677823	16.5679297731984	49.5842543228845	11.3935854002056	14.3546210649747	31.3869790052446	29.4331863682658	16.9354271266036	13.1793142453847	22.9334315812956	8.62209543314978	6.98672320754796	9.32392526075265
PLA1A	0	0	0	0	0	0	0	0	0	0	0	31.4773576338349	37.7521282994269	530.256091361184	42.6012739551814	26.0853640762869	31.156696823286	3495.22508400531	15.9318499576573	30.9601864925942	32.2136865158225	63.7412166375999	31.5956427066986	16.6465607123222	28.3945226850882	18.7281056192069	17.9685803477869	10.9584492240997	51.8888251814073	20.0300791324384	60.1966991518135	25.8878424697827	29.2068167252852
PLA2G1B	86	0	0	0	0	0	0	0	0	0	0	54.5843151365944	41.1367670346569	55.3040336065451	48.4267950273834	12.87656670985	44.2446595490249	20.4603674314353	26.536097448099	16.7899584369212	19.1591036157897	58.6681847350837	73.0476574804802	33.6906401542701	75.8598456242382	78.0487148208341	36.4520038235493	59.9662960457509	19.6492486319935	59.2627179706976	21.5235233039937	14.9334750806182	15.6972533579426
PLA2G7	0	0	0	0	0	0	0	0	0	0	0	76.9902001147653	90.67147348813	3706.51931358179	4280.86915187746	76.6563708398721	7577.47698399384	1522.72511875467	1698.17649123421	21.4509333211402	21.8353404314212	1000.52914635599	60.1631591682071	53.4038985729418	74.1528112898004	69.6845632170364	41.4723628934104	39.556544902059	40.9671960014533	28.1545570659868	39.8749812199527	131.461864674693	24.1190597785586
PLCH2	0	0	0	0	0	0	0	0	0	0	0	18.7984056898928	34.9247078374892	35.3428630808577	23.3840500399068	0	36.1663586121861	32.6540319831541	26.3127024158412	21.2813495777987	24.6372066110734	51.1473816951676	77.3661076998671	133.998267155389	149.629182424759	35.5924921777014	46.5283404571935	130.340375916568	0	31.3265077369265	0	0	616.913422023949
PLEKHF1	0	0	0	0	0	0	0	0	0	0	0	35.4057453616442	40.9476617737132	39.622929831257	44.5549495769415	188.954931970249	264.627021814016	85.1123383505572	29.6738533744762	557.397136457819	564.73327215995	49.9063448001848	49.7483901642277	765.243916916508	1158.09726383282	243.822371484557	401.625670801059	410.678754119109	361.497723909167	699.183013802586	656.251591494913	703.430507903743	530.564993380689
PLEKHG3	0	0	0	0	0	0	0	0	0	0	0	19.5153383591709	20.2150421357323	25.4336123133402	28.7868558687956	115.019325230758	85.1056534877746	168.954095003238	105.108822690337	34.5814515084146	65.3567298866579	151.355015340311	562.928183651839	152.859104239243	374.646268291209	20.7082120016431	67.3958233487932	196.314259904136	268.868571222718	116.769098202241	237.287415562748	107.032445840514	99.8699477549566
PMCH	0	0	0	0	0	0	0	0	0	0	0	14.5961538586374	16.7303873036572	15.6965828901765	13.3390281878406	153.193686928438	12.4040223571688	9.5372433385029	11.3507323958247	56.8639974544367	49.0281978540368	13.2635926264963	22.9402956672797	14.6267680617186	9.66683621594355	20.2475497405572	133.522546956747	18.5547966053531	31.0715144346531	9.97090945944344	44.2771327884109	36.0176883507664	369.641029673518
PNLIP	27	0	0	0	0	0	0	0	0	0	0	77.3488075777853	91.7647971368531	47.9865764419514	31.2924631962433	15.5675408174077	31.4682577702515	90.3970697419078	15.7957820045235	32.3045757857471	45.04726613534	40.2979816131302	43.4651417450218	45.3511431984422	39.1399027449263	71.4257087100304	59.1368760759515	33.6763299210235	24.1083652113977	66.5374603953927	24.815932114312	17.4839986706868	17.9929172153678
PNLIPRP1	7	0	0	0	0	0	0	0	0	0	0	48.1895462238318	127.143254255816	39.1292298753878	48.5355149396418	49.05500822912	36.9110720220544	50.069087254913	38.1500778515538	25.5434923465327	22.0562952962362	64.2025797373053	99.4601609490184	54.4672985290906	67.7362021303124	81.013691099388	37.9394374847709	33.106955483826	73.2724143788071	67.551381738468	72.1921417329663	69.8453156818076	61.0297278404125
PNOC	0	0	0	0	0	0	0	0	0	0	0	2757.31433079938	2768.46847940316	102.747417876929	71.9855132809748	155.523973583007	96.9599994497646	34.1780836838325	82.0641024045445	85.3250745693441	18.6715395878595	216.13031983943	237.499025475058	81.6166994963439	69.8937710458367	2103.10173661723	84.1753410793791	66.0679353502237	130.385079574112	89.8388523705652	143.579422173755	72.4494080545221	61.9737551161454
PPBP	0	0	0	0	0	0	0	0	0	0	0	84.7180131781184	100.074804851657	199.154308601893	95.545738467771	906.79705117336	2865.79787143517	135.06213424561	288.077441235095	37.8245895044997	24.356635366722	85.3784348613306	648.001586345762	19.7786808694354	41.5412604168267	150.630615142988	24.2123982881416	64.3799713224787	24.8281601592923	64.8684269507127	26.572215784602	206.973993974831	24.2913311566233
PPFIBP1	0	0	0	0	0	0	0	0	0	0	0	16.1318586103533	65.5609387890756	78.8914103781216	206.316994093732	34.8460186930455	40.8171895551163	10.3737407182315	16.6902377750473	126.458000099017	60.6426691110619	29.6185624163501	32.5790646320323	12.9745028282071	25.9282111944731	23.2256569079333	27.3306244870814	31.1984071594659	19.9955131475746	44.7107825825836	17.8438617231137	38.3045767339921	50.1188113042298
PPY	0	0	0	0	0	0	0	1	571.5	0	0	141.12527052461	173.465049139369	123.056709509874	96.5851715058059	35.9026817823437	116.215588294205	90.7064909654856	57.2496138059133	39.4359988250034	27.4103447811413	124.233986973959	203.184525713696	89.5428461728719	91.0461525461862	234.836492227292	129.631939733106	105.464576582318	49.7990001801859	121.874880638709	49.089321972844	40.2868602795159	46.601617636392
PRF1	0	0	0	0	0	0	0	0	0	0	0	200.161801089785	172.307346214912	109.773247063643	73.0948735578026	98.0021254716057	92.3994230240667	40.3638551790499	23.4398652843037	9167.13890869719	4911.44677424804	143.392397231886	453.634877878366	30955.7006788088	29406.7850313948	183.994719887913	1001.02298138734	1557.49271951237	521.853102128254	6261.39492318152	591.695661768989	5285.32470375502	694.750789897209
PRG2	0	0	0	0	0	0	0	0	0	0	0	0	0	0	0	14431.4559204354	0	0	0	0	0	0	0	0	0	0	0	0	87.6301231975878	0	78.2272467552648	90.0576771348721	116.587569946898
PRR5L	0	0	0	0	0	0	0	0	0	0	0	168.465289583312	107.675546490068	79.3692114590461	16.1614854769417	30.9482606936458	41.4044990372472	94.5342915077974	87.4105362375996	329.060196728102	352.216336439739	120.983548800306	177.02373916968	874.945221118047	819.250869708449	18.7097289750194	130.666672243133	207.385733677113	13.1807017839101	268.133172736424	16.560259587901	122.317247255134	40.6361387547442
PSG2	0	0	0	0	0	0	0	0	0	0	0	861.090975602417	1050.62158583577	145.518180045111	118.501014862595	23.9593076001947	156.789407039337	103.559212996592	103.63271318739	20.6564537764122	25.9311400698786	165.701701125001	687.977324178197	136.248509452207	147.677421624457	339.356945956628	95.4207559050747	192.524575928747	54.0471777814978	150.484172839325	67.0735825783309	32.735905643097	26.488207471929
PTGDR	0	0	0	0	0	0	0	0	0	0	0	72.2563576993724	78.5319599414928	34.559410917849	37.4653455358332	12.9596449999337	30.4637232518074	31.7609664107126	26.6740100071107	19.5565190963818	24.2302252164896	40.9164913059366	111.168529967648	1538.42835426568	1243.14334362008	39.5274684282966	59.1506778386783	129.346331715042	18.8560516601945	449.444828417629	16.9891761719415	24.9173703304369	14.369601679291
PTGER2	0	0	0	0	0	0	0	0	0	0	0	24.9515724438968	47.8814728827788	658.033714239199	482.705288605621	163.188717683673	516.44669003837	152.697145293967	1907.194196566	48.2760684054621	47.7046104078807	908.406818178403	185.133927703907	4362.14358137745	2303.42635211129	26.8561534301268	811.508221275174	3019.1033088078	112.518918811311	1688.3758513693	40.833352488539	1237.17199313927	532.306117350504
PTGIR	0	0	0	0	0	0	0	0	0	0	0	25.5524743085828	34.2416055842256	1028.8648967491	32.4213052711644	283.583643258819	42.7730707944779	1871.48232577229	1179.46042610194	26.047547360753	30.6489859129445	406.561951163729	46.9905842593944	35.0248998027909	35.3363741405801	33.7048151514268	158.391294123767	61.5641167784578	308.900042479343	50.2169426097336	227.289669272329	277.851570577681	431.564473304491
PTPRCAP	0	0	0	0	0	0	0	0	0	0	0	0	0	0	0	93.5483061117669	0	0	0	0	0	0	0	0	0	0	0	0	1817.41808402295	0	3608.78811307765	2664.44221583861	1607.10714136646
PTPRG	0	0	0	0	0	0	0	0	0	0	0	33.844182235647	23.5382644818269	10.4184412525722	8.02972050727607	9.26789150059603	7.32616988543779	23.0690242390508	8.92229931893024	15.6503474259207	19.670982390525	6.84337027659453	87.4968480943017	8.39196432167639	8.64418356178836	40.7866202367832	6.40542687659598	5.45753693040597	12.6791036275167	5.63866859321239	14.3357315510991	18.5929033257442	16.297884960866
PVRIG	0	0	0	0	0	0	0	0	0	0	0	0	0	0	0	70.8447383807051	0	0	0	0	0	0	0	0	0	0	0	0	2020.63684163876	0	2595.08624887571	2454.40319126317	1390.35026008334
QPCT	0	0	1	0	1	0	0	0	0	0	0	31.8100176348203	18.0118712809268	363.594769053538	1202.80595402155	6.12845398589164	2020.32727483326	86.0799657985014	1374.5211386971	22.2920983593486	15.7336416036266	1148.9625036304	1965.95104823252	52.653911611877	73.1835750558572	1540.20820601492	67.7674739805547	26.2981713173196	14.4239410713393	27.991539973286	8.97484377998056	357.991532824703	29.7072703788295
RAB27B	0	0	0	0	0	0	0	0	0	0	0	13.6987757830776	11.8029573254463	33.2950688562173	18.1389465877386	25.4930143541024	8.89615083959021	22.5325657234178	28.052592093376	275.257718136932	224.577622229723	10.1015027682094	13.3372956620604	82.4127586050881	94.0047494954825	16.9203602674008	12.935761859481	40.6635979685101	16.6223034165726	30.7407451026671	13.0828687615287	24.7730968947583	26.2423649495075
RALGPS2	0	0	0	0	0	0	0	0	0	0	0	898.956759090533	1137.54551795072	45.1673945680071	43.0887733367471	36.5434054391685	32.5535210558499	28.1198996901741	49.3725047208618	15.8681568138024	30.2001504910819	49.7582014923739	116.846970203592	37.8939768199951	58.0650089299619	106.325389643205	31.5166761292185	29.0786947291156	14.7253647142128	60.3220312160045	15.7404830359975	46.0337524848839	29.4971261802048
RASA3	0	0	0	0	0	0	0	0	0	0	0	28.4212652750137	16.9536551228134	16.5247015543423	21.9526903950249	0	26.0608276980134	15.5725288226552	92.5894323296452	65.4842505558681	34.1354738782739	98.3079476653035	16.6988387062787	69.8345637828384	198.404413534167	17.5775684604016	28.8833978709144	279.109509773961	0	242.284815573463	0	0	85.3957700897685
RASGRP2	0	0	0	0	0	0	0	0	0	0	0	1950.83984575508	2381.67878400462	98.3972978897886	66.3364194120827	230.854123800401	52.4639802096326	69.7194813972884	84.1920751494617	191.955431937881	183.690103087175	377.726100803201	662.974760497507	187.64360453501	619.091127623344	131.335615039301	127.784779675036	1011.56872689638	513.121278029892	1114.55258366313	98.9276946024802	171.638805322274	348.965794248302
RASGRP3	0	0	0	0	0	0	0	0	0	0	0	421.342519756949	347.534066817923	811.481100156545	777.625782495916	33.4136697830764	608.903242379611	478.46745608618	1297.97417201192	15.4331237706545	15.9469036643538	15.0489680692326	16.8207921602138	22.7319137426573	19.7538829349809	2105.64395680659	17.5931933785666	17.3256831337263	100.759211496964	19.9512328776879	88.6963291290888	48.3646031860718	63.5772022165546
RASSF4	0	0	0	0	0	0	0	0	0	0	0	23.6666686410204	26.3274147038536	1839.06700727971	530.675877767276	213.804286210542	495.365054476013	3706.7487835936	603.580597731903	21.8914879347679	19.8416204130962	551.248780239327	29.997192896908	143.184277052331	208.744575273094	18.6499102640452	28.0936735249177	23.4819982442372	117.278087206772	27.3640156839512	107.448886782527	106.277412062895	43.3326665966856
RBP4	0	0	0	1	10	0	0	2	0	0	0	14.5929981920448	21.4413181367006	16.8655302261023	26.6462317160834	49.9086276670848	24.7030854833789	15.2669329717095	19.1263022662103	38.7783895549752	41.5033858381451	18.3971090035504	27.8443876809468	21.0559412926541	20.8512396895682	25.6698161044535	20.7240331189963	17.413522743612	51.0816805801555	18.4688282441866	47.2895440565067	44.609435336839	45.2235493299729
RCAN3	0	0	0	0	0	0	0	0	0	0	0	38.1461625182069	46.0767607026427	111.835197650022	35.4891780860829	161.000888533902	60.1653681848295	32.5974648714382	27.9770387126477	81.0453408203298	79.0942106339829	45.9199085105366	13.8068932112992	29.1838745528946	10.2253028494881	43.4679342679066	182.705798194604	449.232345444582	37.2271040261038	150.992419844423	17.8112209618961	229.038492526866	2012.01733578938
REG1A	618	0	0	0	0	1	0	0	0	0	0	31.1757425738802	67.6634090915753	24.0591971579914	26.0848077380803	50.5826196728012	25.0652854224196	20.4972613952641	13.106281116475	18.976393764022	19.419271478051	22.1091656463425	88.554338560017	19.3000088476451	30.7267947037888	63.775963084051	49.4014398057694	17.3113339291296	35.4907077891225	18.0573085588783	40.6142569995751	41.8491608884897	41.4688444299507
REN	0	0	0	0	0	0	0	0	0	0	0	51.8506338937059	60.3003588172529	30.1994815979392	29.7426658227627	53.2661669356093	35.8320205677176	57.7969629412517	23.8616002206492	2603.47410286343	1887.37459080427	36.3952565664223	40.7269728332263	30.7640714789163	30.8947631437613	322.737458841137	41.2904571052366	45.3168146374934	114.508647526586	35.0407308444663	114.53280479267	45.5133066736341	44.2180599787482
RENBP	0	0	0	0	0	0	0	0	0	0	0	43.100930478536	51.8770227808978	114.039987656741	195.138743256334	106.974564476894	378.329920108494	762.183226907298	1651.13069676773	413.574243994134	332.97559107791	203.781198292749	60.5950856564709	38.7147445435008	24.712979142013	27.6856434839887	43.2766960625608	37.7224386141629	250.103711023778	49.2127371674183	231.834843274709	111.458056234214	80.0912688340719
REPS2	0	0	0	0	0	0	0	0	0	0	0	31.4003258582336	41.1835177757304	47.7072523808389	49.6066563406306	52.8011437392795	18.4179132482119	16.656947087331	158.020025035655	18.9383094484987	18.9149409145637	151.994802414273	954.52915052615	26.0040622018774	20.2729712597505	27.7867385990837	11.2266054133748	22.8727373588664	138.042360186362	17.6631682273403	127.268667936032	17.2048205404676	17.1391458412229
RGS1	0	0	0	0	0	0	0	0	0	0	0	207.414148061752	150.842392822301	2560.80155947412	67.1169422402019	27.2673577218212	147.968788955037	135.136849930502	48.7688505572415	54.9151048871797	24.3830795382445	69.027007464052	76.6048921596245	230.859086198514	140.804709876229	546.960360978814	1005.80473755722	1105.55690413336	32.8256823064072	518.270553526239	769.325032198655	1324.12692693805	1900.87803813282
RGS13	0	0	0	0	0	0	0	0	0	0	0	68.6058779504402	65.2801683998602	39.4309214410912	8.16023782848755	2.69378498169359	12.0943467661278	8.35461395879127	9.48248047871967	56.0536623308008	29.217316794688	22.7061841163097	35.2241244076359	34.0691506681803	40.3700293426375	224.45918459405	11.2235476771402	28.9797841305399	4.75752877262164	31.3655533136437	5.26487239586522	1.83065465223323	1.33650686172891
RGS2	0	0	0	0	2	0	0	0	0	0	0	5768.80677266533	3202.42029730824	1529.66150511485	1479.70905948558	578.718870574141	238.308349115206	882.284615191125	686.582483770844	25.6638160558476	20.30799059038	10700.2585133843	25011.216769341	341.232312160662	1408.18207214674	2490.01535787966	278.194829479157	1754.27654699192	1894.82130325699	2282.44455236604	4908.79108389534	2159.28192833704	2530.99310384833
RGS4	0	0	1	0	0	0	0	0	0	0	0	35.7924199585377	40.3123128401985	25.8234792323845	25.8542344328301	33.9164048086921	25.0080309816509	20.592940981269	17.9448487577228	20.2056750106597	19.323819033953	29.1847964901363	43.2355419672147	25.8754100399652	27.6565318309208	29.975057863719	23.6838508629297	25.4696582705705	57.5266328449164	23.3307282996307	78.2323059857373	35.6607689008894	30.291378277226
RNASE2	0	0	0	0	0	0	0	0	0	0	0	148.396003547531	158.613051239606	142.430103695306	142.719925146115	4244.64443443331	146.968287831921	604.552438041944	665.845125021173	50.9825918778985	54.5638119034316	2729.89615860935	1360.04708411315	217.052195383473	527.179160828941	279.494572499816	104.055012856066	98.3307967313351	57.9522666848336	199.222138523526	57.7483299575077	37.98503971536	21.895740427445
RNASE6	0	0	0	0	0	0	0	0	0	0	0	849.584270337938	1177.33638460461	687.302625730099	6249.76668936668	1793.6410885851	1924.30254065045	280.827436707697	5425.64951329894	40.6910980455741	21.2842914153458	3033.66298689723	1309.46691489517	17.9772597557641	84.7832480743561	1581.46459978499	12.0096822291877	67.3132235693678	116.930471082935	20.9916703490449	75.3781980501853	119.272833937806	39.9733407203978
RPL10L	0	0	0	0	0	0	0	0	0	0	0	66.762981299258	37.6913058300413	81.0086355689122	31.687415379676	459.251737930748	61.5466673599657	63.1326844023595	53.6529054736783	94.779884972409	97.2641178634877	98.3928989060151	23.0211060294989	101.608710929779	90.1494180330594	253.33710056544	295.874943239279	477.083601285978	374.763811117754	280.347623605216	250.203086298482	393.745388195227	380.144756764488
RRP12	0	0	0	0	0	0	0	0	0	0	0	16.46503844793	17.9618259288939	15.8719359016321	39.5732705002811	67.6749731034396	104.955024200915	13.7534641162453	16.0142246774781	640.172925349785	278.218034998835	261.03037301105	89.9763285416483	78.3850267000151	24.7496050350864	407.63658077727	328.25816272044	17.9984353592764	255.227245168376	14.1303849122785	210.106962301067	79.7306336975022	82.1894106087839
RRP9	0	0	0	0	0	0	0	0	0	0	0	21.4667350354227	15.9796985847544	20.9199993792974	33.8032209925768	307.88921262943	166.171889246636	168.530255380188	80.6745757402631	292.755283531534	296.849243229764	41.3344686760212	14.8602466392242	178.556967451646	56.968432424808	21.9151215036613	434.618038798979	50.9291893902133	342.661737304225	94.2286421795801	213.160823249474	280.726511789363	178.182997323004
RSAD2	0	0	0	0	0	0	0	0	0	0	0	183.420335319663	175.58228799343	5729.87690276781	118.098228867891	195.549304309727	84.0660158427763	10215.7448430639	125.244488165806	2906.81633286097	1470.78218236858	294.401548883734	427.326249511542	542.852963192666	264.48398957438	184.208898562921	145.392079091454	198.677394615389	134.520435016307	158.342779744376	80.1666741899427	361.126113320481	99.3216054489183
RYR1	0	0	0	0	0	0	0	0	0	0	0	104.313014197928	100.449901242698	106.52434173304	121.656013581391	19.1691189404576	198.997442019451	64.2825395971111	83.4471283299681	56.2174399314167	42.4768100616154	130.771780070914	179.384721293598	80.2084152847063	42.6460766210097	59.9133391832623	157.517424359695	130.691693521575	42.47269515512	132.450160008583	131.634794385781	83.4659647012838	102.730868625297
S100A10	0	0	0	0	0	2	0	0	0	0	5	3692.1520139543	1246.07709593958	15133.030304806	5788.69691491297	571.07791715182	5694.4526763444	9260.69521768955	4659.72857276036	7048.4573499214	3278.63057058283	7732.8231193203	869.399220307596	2349.09977933233	3115.88075192845	2550.66711204114	2986.68354911933	6940.20882980539	4040.90327325854	6484.03506690512	966.188755302701	1704.56844069691	2011.55530772194
S100A11	6	5	0	1	1	10	2	0	1	2	2	154.566665499455	40.9340845580971	16205.4926690216	12939.9289935246	4535.49627643183	12599.0978429882	10584.2000631439	3935.54754934623	11540.7527861928	7949.54257852751	7783.61731841293	6659.07788548364	1567.02761985292	1370.25405946369	496.731848774899	1421.72345762052	1148.83269813247	451.757757806232	807.358745987237	1130.04835774841	3902.88239543477	1077.878453357
S100A12	0	0	0	0	0	0	0	0	0	0	0	176.313436273747	155.191450273683	139.543710955643	133.543265567194	1747.37935058943	144.23331104051	236.775915408538	100.877086548519	35.3399214936973	37.1476771815184	8385.03844296531	6990.36052265998	206.620018569647	845.681824500301	186.784965220167	79.1314776306759	79.3147108206786	44.4243771979673	104.931716609099	40.4538308026676	320.226075664633	16.5760764131096
S100A14	0	0	0	0	0	0	0	0	0	0	0	255.92570418004	273.090164464551	156.545277217858	131.070030511575	52.1361764363104	134.037518683095	120.905963581368	79.7570761243545	69.0886935198075	35.0451857768862	134.46098248142	301.416862782489	118.999314608366	137.859971507174	175.798666369641	137.440929155666	135.342603566959	207.644527199159	113.24112457812	130.778127262569	88.1587340953139	74.6954133576825
S100A16	0	1	0	0	0	0	1	0	0	0	2	0	0	0	0	336.047805323113	0	0	0	0	0	0	0	0	0	0	0	0	0	0	0	390.08829856274	348.164493809649
S1PR5	0	0	0	0	0	0	0	0	0	0	0	10.7805904045657	13.3767593444655	11.1659217473747	9.9915431660341	60.6364144182974	13.2501526794266	9.40998077571786	10.170218016411	15.939116541775	16.577965924173	9.80740691349634	14.7988822114459	173.218257259721	479.843328510157	11.7651583392796	9.28970261460736	9.38746326360472	58.9344786230384	44.3133804992179	56.7505557584509	167.679417008551	62.934174220629
SAMSN1	0	0	0	0	0	0	0	0	0	0	0	337.404679746035	161.55854129493	5516.69620560837	1573.19876874858	1540.30532226415	535.293495452764	6991.74488580649	3352.22942341764	201.618773080774	125.83443907638	1094.97867403995	614.845682556952	2186.37316041146	966.900512792065	428.71783793504	2173.03840167601	1244.83002138026	236.699257104724	629.844587461917	244.276656425657	1372.88128261094	1180.23702641678
SCN9A	0	0	0	0	0	0	0	0	0	0	0	11.8102544277801	11.6489449136866	9.40849975783846	271.550471352129	7.41512575906625	9.71258515260346	156.799249737159	68.8565669082975	18.4056856530832	19.8352015524791	9.12707604217316	15.9564563102796	14.3679708348321	15.2230779465536	12.6294019244755	9.23799372892151	8.96178689272034	7.40023235476851	8.12790474923987	10.9335916283501	6.03731146861903	7.88168610799371
SEC11C	0	0	1	2	5	0	0	2	1	0	0	0	0	0	0	211.189305106892	0	0	0	0	0	0	0	0	0	0	0	0	0	0	0	574.428901143177	437.206202668201
SEC31B	0	0	0	0	0	0	0	0	0	0	0	50.9687531616013	61.3110594091948	34.5420904241528	42.6103482057519	188.240490215436	38.4193795638149	39.0470285323981	522.388727918153	26.312683487411	49.1131074290672	137.236846201415	42.1522195113952	36.2880726811255	228.650046263647	98.1196811741633	27.4454663315056	65.5106875456278	907.306262182614	355.758305726569	510.071005401269	400.448504347427	1108.25156735918
SELL	0	0	0	0	0	0	0	0	0	0	0	5578.55497646699	7574.76704346018	136.695290373138	123.316992365689	173.066183281559	108.368973474571	214.939684936985	300.290105335646	50.6699964333131	44.8310137248465	5542.53405822394	8726.52557601258	1232.49038504792	4407.73346278412	293.015984624838	1923.01990901501	5329.10648859651	5698.25625225512	5633.67079134835	2920.81362389959	1813.2471862477	7724.15204850607
SEPT5	0	0	0	0	0	0	0	0	0	0	0	8.20303105234918	9.36644484982586	20.5423255453985	6.51332939639107	0	16.0236480181656	77.6906259428415	15.4730889295748	118.450859029698	81.3425484096191	10.9855270783399	70.0918150675192	13.7231760431527	6.21263290903692	16.4571336594073	14.721641399094	17.0575895481997	0	6.28064110411836	0	0	34.1007918544945
SEPT8	0	0	0	0	0	0	0	0	0	0	0	26.7804530015833	31.533265344365	24.3733998400082	39.9532825840752	220.479258404955	32.2196230599668	171.640587941103	64.0884752022369	428.743548227705	551.220281565825	19.8490245771961	26.2179734277745	70.3956441731027	31.0844612431882	39.9770416782512	246.008816256017	39.3625896462485	104.934577362028	35.5316980462203	166.042889027701	239.412823743331	276.721700428303
SERGEF	0	0	0	0	0	0	0	0	0	0	0	16.1280673717254	20.1039268227599	23.6912929681208	21.2514061900773	122.03336820479	29.3910802397707	110.728677525945	81.1493456947509	120.411488102512	117.286188787702	25.1209294279659	21.0740562544132	46.8351928206144	67.1161068382835	15.5534185218488	20.2065865593439	32.0930417633969	109.039897808809	65.4622773049115	79.9831936927795	152.887312849189	195.982432592187
SH2D1A	0	0	0	0	0	0	0	0	0	0	0	0	0	0	0	67.4863459640939	0	0	0	0	0	0	0	0	0	0	0	0	478.916191466887	0	1814.60708558756	1047.30752592598	502.116617376581
SIGLEC1	0	0	0	0	0	0	0	0	0	0	0	135.720524540062	208.613133414431	2056.65446758724	381.573244504157	105.691457668991	120.418936314505	7202.42148353925	3838.89434824859	39.2395429800385	52.5249719217038	253.957003712243	231.004523056005	91.6368345985255	100.602100273634	96.2447879365283	50.2101788587788	90.6294431537081	200.332133354534	83.5854195362518	196.151428360613	104.651906048859	79.8503616390272
SIK1	0	0	0	0	0	0	0	0	0	0	0	0	0	0	0	171.496983362092	0	0	0	0	0	0	0	0	0	0	0	0	0	0	0	217.136960761678	213.219121016413
SIRPG	0	0	0	0	0	0	0	0	0	0	0	118.321464311302	68.6912948363022	90.1244430530269	35.0153763585106	23.1902383301624	36.3403750416393	44.254895307509	33.342924115475	16.5704330836683	18.0020938611254	61.8541986997693	114.713405423702	61.0765905765808	98.2753833237528	56.8484520176632	259.600725493481	869.722616582618	793.439603645553	997.034066175275	2499.76318816834	71.7355878592807	210.019731711204
SIT1	0	0	0	0	0	0	0	0	0	0	0	1046.30351212394	538.117991452729	82.7007804895694	350.829016887313	86.474936459556	125.997935962986	69.1711238890906	85.1044887639215	58.3772842205387	25.8120668949658	103.012088781962	251.264970402666	108.879917876683	115.754172327974	340.5422192995	716.080468880986	1215.95340121276	705.539359468581	1117.1526311581	731.089007753005	329.928318033111	655.146276617413
SKA1	0	0	0	0	0	0	0	0	0	0	0	6.51497824537979	10.3012339718159	7.69104081794295	4.7670821849632	0	6.75604274589558	20.7776024963886	16.4609025170589	1090.40272321375	1207.27424295952	5.33258824157452	7.24400066573774	46.2379291124299	17.5245665550344	6.862514957805	304.076761145886	3.31680140453656	0	4.01318860770478	0	0	35.081542669091
SKAP1	0	0	0	0	0	0	0	0	0	0	0	419.176065924001	953.713340849939	154.98555425213	165.347449933952	68.982745436862	184.548454342705	109.172893997286	78.5207793243767	549.243760486617	649.132851993072	152.039393077566	385.285531437263	1179.11264091032	1532.25174512121	638.753342378814	637.085299187103	1740.98080333193	1981.01419904254	1694.34876868069	1846.72729840195	1179.39845817567	2307.13461485426
SLAMF1	0	0	0	0	0	0	0	0	0	0	0	392.987066096123	552.39775344881	645.440042506298	128.645744125602	55.6294052328049	134.287292163928	6975.27860687298	907.203953981896	41.5625604446307	50.4549480850214	115.53273884304	250.702734787884	116.183312176059	114.935870640574	736.939784554278	1496.39263000299	808.357099467416	276.307667822704	412.046041112132	738.765259284458	673.165257524938	483.693782765547
SLAMF8	0	0	0	0	0	0	0	0	0	0	0	84.3671785538347	90.7843788366721	327.69669238925	2551.15527277378	126.097200099672	2178.41710013916	761.758587512365	1816.50647231447	30.9891731232895	29.2758919982383	165.152985589665	60.4171449900366	90.0549073554891	157.553228803575	33.4133894494887	66.0971310210294	70.0512961118899	116.990834485831	74.4141558235135	94.7463091413209	178.480915108003	50.5964878174222
SLC12A1	0	0	0	0	0	0	0	0	0	0	0	49.5220538984071	83.8489755471973	3.67309004515517	4.6960044826866	20.5455964655291	6.33451707205841	12.2111206717934	8.05448530071799	21.8860534380849	20.4031289354882	5.45905283676412	12.7573341981369	7.26351552921562	5.94656544928527	14.6883824135632	3.80903512454686	13.1676961489913	4.49845082832371	13.8723360747432	2.71804419084819	18.9849636161324	20.8206317648074
SLC12A8	0	0	0	0	0	0	0	0	0	0	0	12.8332020524475	11.9520924011629	55.0001517675933	31.8568422487784	37.6246869623761	401.245094589922	22.7713417846067	22.7591842038613	1986.55998771329	357.862153044028	16.0885734153413	18.9843074676388	23.2638387564797	14.0042167975522	54.2493478114838	13.1343025020616	6.18513096330285	43.4067138176471	18.7290093979143	47.0565934877946	37.2585268522969	56.2366899523314
SLC15A3	0	0	0	0	0	0	0	0	0	0	0	251.198072424956	17.3544789689808	3381.74686053965	2401.32700577984	300.998953115317	3414.4871507085	6300.11633177187	6579.4663562869	21.963110447935	18.8626685317636	1302.57930540133	910.632338872444	15.6817230313996	24.454589522664	38.6709087051524	22.8714403327538	30.9628086616513	278.041669257895	30.8493390683662	202.239138905982	321.931645902613	100.213131661313
SLC2A6	0	0	0	0	0	0	0	0	0	0	0	249.14686905286	102.430593262789	1501.55221254239	418.187886936897	118.05939370433	295.972066904872	8363.88325061112	619.414042942873	431.516721023644	1161.55959956083	514.353697461423	18.0322209351596	126.104174606939	73.4513097298028	44.9972502563506	29.0389256003885	19.429625259578	71.533209185846	46.735787723461	60.8577693996527	418.416172092264	118.151835178483
SLC7A10	0	0	0	0	0	0	0	0	0	0	0	80.8443916574099	62.3642129366058	58.3591655076849	42.1732149580058	38.5780660748747	56.974672129054	34.6594351793071	24.0538672021075	16.6872209138503	16.8586840433623	39.1523061600244	59.6972323814031	28.6630296407718	35.9645946395994	106.550684232123	48.6059618989705	55.5142395752671	41.7951029680144	37.086575217385	481.486401720798	46.6977990055061	37.4834540038621
SLC7A2	1	0	3	1	0	0	0	0	0	0	0	38.8656688000237	58.6208772100431	21.1049311905659	17.1952834440192	45.2368201265052	35.432759667041	24.2934052502352	14.7264361818473	25.1965351745961	24.2721856009742	19.4551611500783	31.0776397318913	51.876553057879	48.1730483489382	86.2679243703822	46.9825590861467	26.5183154479089	35.5430228359096	53.0964763617013	31.8734353629978	45.5377814913458	41.6266857300754
SLCO5A1	0	0	0	0	0	0	0	0	0	0	0	100.009334287649	112.684519457821	824.63990809737	46.6178915956485	12.6019725830607	47.2564746229991	1097.77381219218	37.9364417357966	18.0776404551679	20.3896694523471	45.2881216442672	139.228634393634	52.9636194596874	76.0916353433206	79.161264597994	43.9985931810695	70.6162882898972	59.3382910774057	34.4476271026822	54.1698180378956	17.1713177606639	10.8893002866207
SMPD3	0	0	0	0	0	0	0	0	0	0	0	130.253907156222	66.0692981301656	57.9584178371678	28.7985286863743	58.1428252834319	48.5396379690172	46.5621334315906	93.0231664330355	198.664044806287	250.476980812789	40.412418542346	368.271295422391	153.348824344751	93.9896968794913	274.01556966769	21.2727562023463	50.9638283126351	152.172559469565	71.456824761747	401.034808600144	82.2764047352807	95.9467022259077
SMPDL3B	0	0	0	0	0	0	0	0	0	0	0	6.68384267779901	7.74136537728908	6.63736133584356	5.81304382612088	79.6798068238443	6.5399626369387	8.49697123159931	9.38301534404211	15.3403656637647	16.2672311383787	7.16997087568163	11.3861047894846	6.32306243867671	7.0332110907439	10.0900213985136	6.8283446600428	6.26619315850168	50.8408648015963	5.96447826218596	49.4631556422274	74.1200836080935	77.9897812935104
SOCS1	0	0	0	0	0	0	0	0	0	0	0	28.778178153638	30.7472740211573	341.735133453305	107.342117933312	125.100170217128	87.0684939520321	2326.00280292302	733.470419731029	398.588203590727	234.822678879826	25.321089155046	30.2829703771406	937.774421642845	53.3361682615537	21.2799250461145	811.575873931455	114.04210067768	60.5777062227287	153.118235580733	125.41210352597	211.694216304738	165.134336825101
SP140	0	0	0	0	0	0	0	0	0	0	0	1621.48394320812	621.494494443676	202.084505388313	80.0019367246021	19.7775326762394	81.3206173795234	116.933310736395	30.0606581214188	30.3150567919433	30.3521228914636	110.92370980674	164.401627730865	336.967078068022	348.287688145701	743.271610453081	326.123421634404	444.114823767227	288.160447903458	358.485113986539	368.419147664111	450.300161796546	576.049288243881
SPAG4	0	0	0	0	0	0	0	0	0	0	0	28.5053721134908	21.5575357234255	53.270545947821	15.4444533617193	59.746512515801	40.5426662806597	16.3167429309954	13.8326681111781	129.35179479806	92.3594004411999	20.6790318726108	35.981557766811	53.4957898469577	11.802295929419	2374.25883532735	120.926700473263	66.2453995096068	50.4566634203916	63.214770353491	52.5615369957661	88.5614411100054	83.7180616636894
SPIB	0	0	0	0	0	0	0	0	0	0	0	3603.44585761407	2545.79248433784	45.191799488196	61.1698191467116	77.3100834767518	62.8510762235505	1797.89320559375	30.473266332657	40.1243607093967	45.0348085683841	118.801941675882	226.388635379039	80.6549332194568	109.033875166639	120.092299009066	76.5522163141977	74.8956853955469	170.70734707926	68.1292935144009	155.300413807794	81.5907024372348	46.5272766265959
SPINK1	118	0	0	0	0	0	0	12	0	0	0	75.2768655626551	65.2516448736225	159.582205311002	90.4536216575482	24.1093098877518	600.126834090642	30.7757182180452	41.3903526956657	743.771230749206	102.879433002851	95.2092099575304	116.939288496474	87.9341397294728	74.5535707648115	62.6269661124968	51.2801676794025	25.6087124410722	36.9414468335862	67.9649374285447	41.508581831139	28.74514602303	20.6503120744413
SPOCK2	0	0	0	0	0	0	0	0	0	0	0	806.13671348917	1013.65013409969	203.367158871959	194.55735540706	93.8860399020138	174.9736493948	127.060787094389	95.6205201521957	89.7780746912983	78.6744043562408	241.929506079269	562.734118482691	518.484031428549	778.070866098829	337.350271570516	789.201485398819	2320.42982327	1866.44777259604	2383.77646529673	2828.38774760748	1614.88857330897	2213.09491994341
SST	19	3	4	7	1883	3	10	17	4	8	3	69.3039177886825	47.611618574116	106.682455443706	40.8767641422802	28.6542656917232	29.9828412069016	44.3827137026717	15.0796382412541	16.5989015472504	17.2165069373178	24.9126067645832	63.1228549438371	20.1134401950288	22.0801946126218	41.1730084745824	21.1763844968258	22.5902906667035	61.6255526431471	21.093645099291	68.5059595262909	27.9241867770435	25.7728654812597
SSX1	0	0	0	0	0	0	0	0	0	0	0	7.81043860727482	7.40513051297822	32.9246734428342	18.475876931631	21.3257684721169	15.0243266135426	10.1336944382528	22.4470384892031	27.20558201354	29.8473554507251	7.72881996282248	8.4598521504948	3.13017244653123	4.16836065536983	6.35201140534539	13.3752329086791	4.17186048006397	17.372522849035	9.79510861842111	19.515224793539	21.8464302282492	17.1891739217433
ST3GAL6	0	0	0	0	0	0	0	0	0	0	0	33.9492254089743	56.3720686252033	625.386329998973	227.934341926624	654.119991593717	323.306342347735	26.6791225543241	145.944127197527	112.533140091291	104.372914614311	229.566857106919	277.234438148445	14.9222703847324	18.3619018826818	44.2988051747589	10.0914943619763	10.7185222503321	19.5429156617742	10.6646391871835	18.8417010424818	21.7570924914576	12.1966534126602
ST6GALNAC4	0	0	0	0	0	0	0	0	0	0	0	344.204926156806	213.147858645631	174.596041460161	303.764327534872	167.952495397194	568.86512393167	104.557138736278	231.356524068803	181.31687301683	218.605308351763	186.918305106257	181.285547263012	210.328007938455	217.733249621099	1432.48331998562	248.972102579023	334.358891400974	179.530156170452	343.382905709122	180.413372752297	185.406628908144	188.090009160639
ST8SIA1	0	0	0	0	0	0	0	0	0	0	0	49.8497083480559	50.0101204556874	20.2847363352249	9.42770041103423	6.42494803108831	8.44886454219898	12.0185409422114	9.20638525639231	15.4316188292869	15.0363848893808	11.2668551351398	17.1664785588559	18.6779231916526	9.85514885609911	13.4003635584082	97.570635015968	246.01097888905	9.92844492824374	78.3593313885325	833.853030167655	20.214425404849	59.3288666900643
STAP1	0	0	0	0	0	0	0	0	0	0	0	1377.80653614501	2321.87094857573	124.073828077877	51.7065363591524	145.079551530629	30.8047719491997	519.475713146826	40.5829260463416	40.8457481491682	40.484119937418	25.9454654251291	51.1233503253354	367.32164635233	265.339562460323	730.346201509679	108.69833363813	108.475034505477	274.498970242211	112.475871335422	76.4126735537006	108.542050906281	130.716128788739
STEAP4	0	0	0	0	0	0	0	0	0	0	0	14.3833541429135	9.42164931776715	7.03842385028361	52.8223181290627	708.201841199643	7.7983479564305	32.6942427473459	24.5157570063941	20.9960979314264	21.196519396314	115.336141587059	382.394122854783	21.5838485378689	13.007437421802	13.1881722463318	5.59289318947948	4.09146663215857	12.3922045153936	7.46813573432728	10.2728066675627	71.7098959020487	18.2901001850779
STMN2	0	0	1	0	0	0	0	0	2	0	0	24.865489394806	23.5305526806536	24.4159079773729	21.2359195830989	20.3534111036833	20.3726673335924	14.4208568346087	14.7551644100967	16.7588140641863	17.4244867813064	21.5718950430855	30.2143889511066	15.8970714807357	15.3151350074694	30.2243203389606	23.9373009105708	17.2710236617678	27.9469848184222	18.2594686892384	25.2766317124045	27.8783874778966	21.7994957956047
STXBP6	0	0	0	0	0	0	0	1	0	0	0	151.55379935666	196.43409972244	61.3934892843367	88.9407740380463	31.746924503561	75.2461577918909	84.644637012006	59.7366557291282	180.404570475873	208.913229170466	80.3871348136823	131.311828348355	61.8697249584105	96.506505175227	206.255979896712	102.972674003019	118.41678828588	83.9909474336711	119.55314633729	94.2790863808894	25.6086532383245	25.1957633864685
SYCN	23	0	0	0	0	0	0	0	0	0	0	0	0	0	0	55.294150217831	0	0	0	0	0	0	0	0	0	0	0	0	0	0	0	39.2987185257917	36.2014043208978
TACSTD2	2	0	0	0	0	10	0	0	0	0	0	58.4467853440837	74.8258699369631	179.732468187094	520.077220556432	25.6343558740075	208.167552290499	34.4752683141797	45.4200776794089	24.6404059195769	25.8232195943101	61.1619508305192	80.1243052908153	44.317005470424	76.1153031727083	31.8680725535076	41.8908462300327	65.6380499378528	34.6394287494463	47.3041637077679	33.5908530878204	28.8104946824483	32.3831176829369
TBX21	0	0	0	0	0	0	0	0	0	0	0	411.670978747899	361.098008264123	171.919274236428	227.310711473818	66.9138220747425	285.561107538703	638.204667753563	67.3827768649919	92.2567258292517	55.6709940781858	249.554838324926	474.404737082438	2471.19416881688	3194.84966472273	347.832590245958	916.479058410193	416.007004844908	119.575453169511	1242.09180929656	274.074291793377	2034.08282272441	226.848150846297
TCF7	0	0	0	0	0	0	0	0	0	0	0	141.092453962102	35.737914599747	60.8317822573584	37.2598430105978	215.336099656804	29.8221001279006	246.087994740569	35.2797179069335	22.9923530461229	21.515333688763	23.1784830533872	59.8492814371862	150.522623780449	355.719776263392	28.8384655784762	299.556222715793	2350.43004885281	3295.40485659492	2333.00083588359	2949.34005870528	652.837308857942	813.623070672984
TCL1A	0	0	0	0	0	0	0	0	0	0	0	571.998556361054	8813.7936522744	125.335260854361	92.6484472196268	65.7596542214626	110.45603302232	90.4967335227531	57.1824773643888	29.6577553300888	26.103007623801	158.676733629685	239.711526282542	82.785547270882	106.454184119543	375.816379659285	64.0156781823803	105.025250743876	123.930913684447	106.202506265672	131.929285778682	138.739476580977	70.0345337224148
TEC	0	0	0	0	0	0	0	0	0	0	0	16.175478306653	15.8055758203519	25.8288227381035	18.7549116783821	390.280052030214	24.7099513517739	47.7156070379246	41.7752121241425	44.9941177782719	88.0950877478041	20.5053441714196	18.1395910227079	20.5128667378485	24.7617229941069	14.0003900443903	12.334471164316	12.8054743505774	73.0043857505864	15.4939298712879	75.887235895845	56.1463312251223	66.5975090039175
TEP1	0	0	0	0	0	0	0	0	0	0	0	20.3616728025723	17.3997547883549	16.2406804022954	51.7612108598365	108.021790072803	12.4175049737826	40.278147118474	89.5976877258668	50.0516284569453	40.4089848842732	20.1966641338442	14.2002222000685	97.5136353587547	170.21042951719	11.8290036019701	19.2628408296851	93.0379470514381	50.7864042011271	102.242333106876	28.6368865070116	139.167574165973	196.441080969625
TGM5	0	0	0	0	0	0	0	0	0	0	0	68.5776150663933	57.0791223170199	81.4001283456708	62.5963908756822	928.251043778328	60.1180634817475	64.6379882803122	103.619237132172	51.0583867196035	53.1918375570721	69.194664508883	80.0642867221763	65.8390363354646	60.439179458233	578.770203673845	44.9270875611052	49.2046219717732	260.610145140202	51.1534826154459	269.157688711099	136.883811700057	145.452822998977
TLR2	0	0	0	0	0	0	0	0	0	0	0	106.751615179426	76.0610644083256	406.101750377186	936.724664064786	1355.11816236135	645.730786335888	6221.39050455077	3427.89289149649	44.3642005972098	67.3727323851498	3433.33265860915	2952.74645666937	136.870839701251	136.891103744228	112.8690404517	102.310036679601	122.548482195022	170.934242612595	118.56700927862	141.197965127383	565.511444236367	99.2811061385921
TLR7	0	0	0	0	0	0	0	0	0	0	0	95.5594405070254	49.5029277118969	64.4434058771414	38.9060796820211	38.7629038583479	39.3490774116459	1263.30799787466	585.352654933975	23.1397420737755	17.2162907036162	467.042438074881	17.8587243350103	14.1104291175405	35.8934373609958	39.8103860097567	10.1737176941683	12.9156295850433	15.188145570186	10.9960473879024	17.7532407415044	48.9145047435177	35.3262427955005
TLR8	0	0	0	0	0	0	0	0	0	0	0	11.5070961045579	11.8622562376338	551.198076154464	458.419193304573	99.3712988778592	540.138905489858	2813.14219339218	1161.81639643089	18.5677954352984	19.5947400811444	1178.28262306813	1125.74007270008	9.04249907418933	8.7887157709683	23.8781012629104	8.54121680530949	9.94874030589092	46.0282549771586	8.31532076211719	64.7886185936061	111.300338019106	21.9127854737409
TM4SF4	0	0	13	0	1	0	0	6	5	0	0	57.2052270470729	72.2945091675522	55.8924930416182	63.3566169556082	47.8191984583185	52.3599158064418	52.7399904930237	33.7110030803504	18.0724868714391	19.7925589638343	54.5227923362444	88.7750510579431	46.1317079965333	46.0033741439878	38.7614491292825	40.9597777345629	38.787699836263	90.1242738355173	47.1261696408048	98.7291767603956	41.4133983686397	44.1653323984589
TMEM156	0	0	0	0	0	0	0	0	0	0	0	435.515214369254	419.668357500292	27.934431146959	35.2864447480642	64.1314290373999	31.3793539249978	21.9439103002843	20.1704323155252	22.4319559327441	23.6308490143348	27.9006784667871	74.5189230866127	140.276915207604	139.022684171631	590.81842708951	289.063145853287	142.947405794784	28.4372390451953	160.729395689435	60.5994327403405	69.7679186173211	66.9174506909344
TMEM176B	0	0	6	0	1	0	0	2	3	0	0	58.5962434039039	114.694770861816	4157.91395228205	1277.38186805285	271.656667762696	2541.68053524704	8166.04322490386	7575.12822142834	46.2765016046777	52.3023107639703	3899.04384596779	95.5770385409988	63.170792178976	51.3190825142407	98.3231550421948	68.2218421417388	66.5686289603022	71.2998282331772	44.6469217983121	57.6217132223356	125.448181518161	47.0829206120491
TMEM255A	0	0	0	0	0	0	0	0	0	0	0	45.2465898382772	60.9647015496618	771.541799539985	732.870587492222	18.2592803586915	315.68865526612	206.450831224396	149.420663307953	18.7786025245604	18.5985793990268	71.3406612712888	37.6832418667124	32.612177669443	52.9348836344898	47.7974477307708	20.0165392082085	30.1726910086205	4.39785905902278	42.3166743312423	4.27151510597334	12.310805727499	3.34706768628332
TNFAIP6	0	0	0	0	0	0	0	0	0	0	0	215.114017067471	208.015989911285	6696.55220619788	225.937195744467	54.3192916050414	309.167287857998	15862.282065735	343.323429043402	24.487707440606	28.746945823698	218.809905077938	2307.15861657677	143.932564361581	124.060457864178	127.316604215982	81.8999174049673	94.4717859872296	27.2192319252785	81.8307360293432	32.3671276155378	119.049096810456	23.0006945964542
TNFRSF10C	0	0	0	0	0	0	0	0	0	0	0	51.4915184370634	44.8992974148732	53.8176049718482	61.6606438762624	62.3261484162569	50.3922405387913	65.2101913832171	50.2967694952257	67.1081340735587	70.205700759707	186.443349184959	2365.81563100514	42.7692357160988	38.3505903767184	51.4306258767398	53.7547290948932	43.387957224814	37.3217994387222	33.8660774615982	39.1432912449801	70.4587707440555	72.0743924393527
TNFRSF11A	0	0	0	0	0	0	0	0	0	0	0	35.0279344976936	49.193902137848	564.59036643407	256.611200630509	27.5942664029419	43.2607209090747	46.2773517105163	391.612185406199	226.037656428774	50.0612167124142	22.315475360671	91.4732668778546	71.5853257477472	88.5595518364651	32.1774896849913	49.3500992384131	25.8069234737323	42.5121100681136	12.8484289858871	38.0458607922729	34.7035639116867	142.673041359162
TNFRSF13B	0	0	0	0	0	0	0	0	0	0	0	1042.77495726709	359.669387994568	177.274746538754	164.504101122126	127.441569871156	160.057637211699	208.0949712085	155.845322708244	72.7620547220167	65.5158453981065	181.442427261728	278.87943229641	161.961326962974	209.546112373828	922.397847507032	135.300660558614	117.98730546454	476.049759372971	170.53157502782	265.231988841214	176.012720977131	208.293158820839
TNFRSF17	0	0	0	0	0	0	0	0	0	0	0	204.91867731005	26.6379078565588	24.1024177823708	15.3169001740113	12.3390103277787	14.6272779424029	11.3712678350907	15.2759113630791	15.2354835220402	21.5564163007279	13.9268397971023	19.9827375710077	12.0806924737677	16.7493167450895	4943.12266912187	11.1853341322239	17.5173580031151	17.2876928719405	17.7729537841496	19.3119341213233	18.6653070511381	10.5419782593927
TNFRSF4	0	0	0	0	0	0	0	0	0	0	0	18.6868843003438	19.3906489831011	1268.44984366775	192.309463414177	68.6378107387048	25.3968526653939	1273.9224020931	467.876652885165	140.459688580203	29.0468456682717	22.1923745144677	37.874238962652	565.1813151977	182.598107891544	130.729276438282	1491.59450458429	422.471969025252	114.892609250102	22.5423966377504	260.074373326384	184.035480367783	186.468591047672
TNFSF14	0	0	0	0	0	0	0	0	0	0	0	14.3269220755773	14.2306250666986	12.3280453601516	22.1766893166293	70.633105378614	749.851504109737	18.8853178489873	17.4357069430975	75.5605391053894	18.0450793025833	39.6646976787862	496.555091061573	1590.60388768483	305.326648444113	13.1119771252133	365.10256354058	60.7861276311158	89.6289533445495	94.0650761702287	205.920923800551	460.792128869358	129.836116507909
TNIP3	0	0	0	0	0	0	0	0	0	0	0	34.7697677820097	18.5240156368135	52.5065960024711	27.6622185899633	9.66512134144587	226.889529658157	1323.2619606689	18.4269709202508	20.3672382467329	22.6904667190034	18.7957914514148	22.5407787212216	15.5253203490361	22.5977977788991	17.2779269608555	376.255182164137	30.8455108436884	16.954158621124	72.717867193672	17.2318176944225	77.1992287804756	54.7365864299362
TPM1	1	1	0	0	0	3	0	1	0	1	0	133.158002840207	148.933726401444	173.902486530698	408.809387727508	100.843313588163	168.138243362508	370.677217917428	159.080105033693	345.491457216451	450.933850298307	165.213797488941	172.009672283732	182.597773726469	195.206161739901	134.888606670732	130.022740901111	153.217542927478	80.0079421929663	151.885831149447	58.9072111489262	82.5924483346374	76.2389635272225
TPSAB1	0	0	0	0	0	0	0	0	0	0	0	587.895202205965	742.908037181134	346.018836619752	344.945199461799	88.5064126877114	317.576010586074	343.633930631797	377.210451348315	16591.792878729	16133.2866233769	452.062483759573	641.186496808685	278.068778129785	393.931645725595	143.436880752199	144.919716092459	248.220708253121	113.353593052731	319.51070372447	106.784326876058	78.303531014661	75.1404549476466
TRAC	0	0	0	0	0	0	0	0	0	0	0	696.439566023603	391.180262557759	227.22505142602	197.295884012043	0	221.158557573164	130.950903048895	115.307797777927	89.7990920209001	47.900956879854	188.284342396161	800.694170727362	428.978949288653	675.746690593525	167.701776539758	7234.9968032737	13244.2715040638	0	11493.5043016297	0	0	19729.4360416595
TRAF4	0	0	0	0	0	0	0	0	0	0	0	299.110905805929	133.589492330264	32.1732589347731	34.205571875842	106.385662625773	33.4798899628923	21.616919072369	22.1948643132682	117.574853006327	186.979577626623	31.5508577725154	44.7749146854101	61.9549635446941	39.7087808338944	53.4577006483812	221.788670908564	42.5623130035512	129.793379923207	30.1143938332039	172.205930638462	188.42795815112	164.712212598031
TRAT1	0	0	0	0	0	0	0	0	0	0	0	20.0020662522602	17.9002661983066	34.2620781902057	14.1703755455673	4.7803966553712	17.2447252222797	21.0019578596448	9.79231666836639	19.9625071559585	20.7779182833426	9.64614299694741	23.5245440114552	44.982011446012	27.9967961113011	20.166074944611	1216.23633606743	1871.34200396969	1222.92787906998	646.707637041001	742.651597532543	1211.29074928538	936.028745028283
TRAV21	0	0	0	0	0	0	0	0	0	0	0	56.0190371039824	74.9100510186773	15.1919225051065	44.1188984694075	0	61.2315676189708	34.2513451169409	37.5130608772863	21.8147089671199	31.1994501899419	50.2132505225118	71.8696349424893	44.4677975057098	56.3428091303777	84.241904875515	167.904978821384	517.409274547135	0	318.284931621641	0	0	1461.40185303247
TREM1	0	0	0	0	0	0	0	0	0	0	0	205.170854241419	312.196436714182	283.532950686685	209.683775937633	72.4598959431389	504.35843157019	142.565495299801	172.422236008378	22.6807945737821	19.6978564840262	1360.53318788576	5617.61500449921	97.8643834039195	83.0620627297547	182.931338826614	72.2296549503793	69.3335532610915	101.486692720212	101.101490209533	122.619140457012	378.870090649511	47.9239491812453
TREM2	0	0	0	0	0	0	0	0	0	0	0	16.5513460863271	22.1597957086268	731.773962836445	4468.33112007934	156.573654424767	1665.22381053374	199.879212305306	4327.48665988957	24.0642463770114	37.3990792575659	29.1558525832911	25.4639291957854	18.4830534785106	17.8448636319654	23.1378691249704	16.5121918049207	20.8417875733642	188.998791107262	19.8996949109016	223.822832239889	168.855381775623	168.854720746409
TREML2	0	0	0	0	0	0	0	0	0	0	0	25.0666507079352	65.8629505840576	32.2442469021253	37.2291402663831	97.484138023691	32.5902980670122	36.4281484755007	28.8011007098501	38.5874038479135	50.4984620012606	45.5120362095492	703.229097432231	124.644058640717	58.6484343637472	44.3662995077226	56.2347207155578	22.4940809443152	180.214228404025	27.2244388287245	211.611620312659	144.543325078245	157.557512321096
TRIB2	0	0	0	0	0	0	0	0	0	0	0	667.717250434458	1257.07172651351	125.502432518361	232.523503017695	85.6546383150733	152.795640239243	43.2330942502328	22.6244201479956	1651.5202566327	1950.67926898618	124.769772730076	208.219174986375	836.684829950294	1005.13771669381	219.976117510068	246.989469257719	1738.19311243129	1140.04329553864	877.370174781016	3175.70336085552	388.655922764183	977.79331206919
TRPM4	0	0	0	0	0	0	0	0	0	0	0	10.6843394415298	13.2557912557172	39.058704772265	33.9066372135906	1627.76115878211	18.6386193901684	181.267978417166	233.435263972997	1361.21877657811	1256.62209541381	22.9964070995241	14.4832499214242	10.8600617723913	10.5350808846721	58.3197130704589	12.7660696315158	12.6816970717233	109.018376391822	10.7616210742528	73.323252922909	51.9214886883582	55.5662547203893
TRPM6	0	0	0	0	0	0	0	0	0	0	0	37.7879490722003	46.1937208275042	38.6473346322115	26.7171348353725	37.8864565523133	32.6388562656174	20.6997096592263	16.8463870956669	18.7108849386829	16.731101258382	40.2263351526074	65.2328138117408	34.6686079472438	26.4185867307055	65.6691945732421	66.2284953113331	34.7097454725267	164.874873689376	30.0423442367796	158.330480920268	51.7183263794065	50.0381105004718
TSHR	0	0	0	0	0	0	0	0	0	0	0	19.5367451005049	22.5970291326913	26.2697091264699	21.5782361684865	7.14880280514942	17.7718848110331	16.5680017005064	11.5137659197748	17.0954521581356	17.7567900462663	17.1381755143149	23.3088336594535	14.5729670908719	20.5961308403931	89.7614220152058	10.6597626600143	16.6899994254622	13.8652257774847	14.2504753441745	46.259185844151	8.81897394037132	18.2446994489621
TTC38	0	0	0	0	0	0	0	0	0	0	0	28.8236037558888	29.1149414653916	144.822943398935	98.2086086445402	186.025809034002	97.1205256634983	419.234662471853	324.547078804255	732.992900951721	940.794699484533	108.136396573143	51.4445082366606	528.298704069717	2164.52049900267	41.9804939575152	60.3269311401466	30.2600801677887	287.003615217042	317.665033590822	241.195795236269	243.217973917492	234.100747277368
TTR	0	1	216	10	5	1	0	14	18	0	1	64.8498886134718	68.6985259111668	106.100072346696	81.7334319593437	131.818053676765	109.624227846987	109.743237914866	22.5296656115897	32.3203142912554	31.2623663997076	121.851750274919	128.766064642288	74.6022627369721	39.6382613122879	33.31852892931	44.6978903602288	138.244209253574	215.905316531409	77.3061334060711	275.049107238816	148.16073365692	119.422650960259
TXK	0	0	0	0	0	0	0	0	0	0	0	174.570088490424	244.645780052892	88.670221427069	85.0663795113088	16.4756616316883	68.886515710619	59.9535005993681	134.333151939402	117.227002108951	175.852238165684	66.6209281425876	169.911944462251	1536.87044485421	1192.28701066799	85.1767303541259	169.218181939823	354.541413368703	577.787654748795	544.627003834965	73.2312044279205	231.187856653901	635.924978790968
TYR	0	0	0	0	0	0	0	0	0	0	0	19.2123395490013	20.8367926412581	16.28137582225	36.9397321667167	13.8425463509639	42.2663474815832	33.0696335451829	27.653810490504	31.483836827637	51.3550895669028	18.2129549961502	63.3383175733418	54.6859285891958	74.9017185365545	18.9681086325279	41.6578984215555	183.823265781794	133.997033985201	13.9522582450859	149.677024069009	11.561926467788	12.4373308137984
UBASH3A	0	0	0	0	0	0	0	0	0	0	0	17.0354101031669	13.2810049960731	8.6355762012074	7.50687578368725	26.0624633906082	7.61585176162936	10.9802705227528	11.6888432996131	19.4013927509391	65.8450587803341	8.93724200865725	17.0843231181812	11.3636081693991	9.03435447720911	11.5342122398581	187.518994979053	556.404413758385	1556.60867415187	692.321857796685	715.931293250441	404.771229021253	893.786632511863
UGT1A8	0	0	0	0	0	0	0	0	0	0	0	363.65013979542	499.212875234005	58.3546495830821	88.6957896153734	0	100.583231399859	51.6496172602683	50.1655922018477	30.3798207011735	16.8545677778747	95.4962138527435	335.535058520165	87.0107619135277	82.6629481742617	148.504674103853	102.814915783387	120.67727520564	0	83.9995701644176	0	0	331.719613894891
UGT2B17	0	0	0	0	0	0	0	0	0	0	0	16.5917252647902	32.7120799946109	12.6731028768273	9.76931395148748	7.12937487941957	9.38555829626019	9.94965980608463	9.98814824406764	16.6395349659323	16.4745093441852	10.3636601662168	16.2346621111948	8.87009617702905	7.21071798522814	253.710094897093	6.92391213199189	8.51539619376874	9.67008160421803	6.18511862018364	7.41122219457552	8.44575864673193	6.0558609596018
UPK3A	0	0	0	0	0	0	0	0	0	0	0	18.6799617972103	18.8036670240633	19.3003920597715	14.4299800588124	607.11928607507	16.2174468135496	9.81466758470694	11.244088911868	16.852361910732	17.2735345292533	203.758419378384	26.3244970659104	13.2290318452728	14.714758923987	21.0319899024408	23.92152367006	17.3487882089423	111.891673424349	14.3194022835602	89.5131781581731	77.3357245927938	62.0185865118729
VILL	0	0	0	0	0	0	0	0	0	0	0	36.9897402877607	33.3260643092609	25.8601073398848	25.7664802451637	171.084784120461	48.1678752433153	269.960625320135	111.712917718154	89.9226206274613	137.207783605014	101.539206548997	22.4320959489234	43.9710563894989	198.760254493379	54.2796652922008	36.7035207346651	408.716116874028	797.152121431987	361.939233176789	518.598221780816	273.958007658907	333.966410472726
VNN1	0	0	0	0	0	0	0	0	0	0	0	26.3411856342924	26.5619215766703	41.8519554085147	157.47007723491	23.7170971203683	743.672612888193	17.3804398321103	97.2947660134986	20.8644487961182	18.7292021082968	815.877364542401	598.578320387889	31.4036247103707	67.5172571802821	20.6809401399675	9.8191372116814	15.3473505304727	9.93316596688511	15.3736190691245	10.6253263581109	19.3861354304309	15.278818528905
VNN2	0	0	0	0	0	0	0	0	0	0	0	134.7288895448	191.859205963288	11.2535887087898	10.0599321675826	37.4955018411917	469.706581732566	14.8040071424383	12.4749952934083	15.1785332401554	15.4323085889412	2628.00888503645	14147.8063681855	144.561502196956	550.780237059396	136.88888467982	10.6460196524708	112.329694894039	559.555341173603	443.266487380544	235.203772941443	151.344691360371	179.022930321633
VNN3	0	0	0	0	0	0	0	0	0	0	0	35.2350445914124	34.0968802208898	25.0280467095282	23.4056238334544	19.7470598052008	33.6006111174555	62.7093129790033	47.137340362674	19.2726362987908	18.2467558474184	181.315349567359	1387.94072297083	48.5346704627587	26.3455068978917	14.4965231781595	30.1030116059292	30.8960377826148	146.455626673686	16.710130559623	115.342387122273	22.1844130545423	14.8923775653494
VPREB3	0	0	0	0	0	0	0	0	0	0	0	1787.5499784292	2474.16199774005	134.874992935693	94.5305589774343	65.4405477579753	94.3278638928784	103.398584934112	88.5009047607166	47.7604162216512	49.7131424009134	136.490004678478	153.382914330607	114.743465689781	126.743838909545	314.542717774545	148.052023782833	156.430898114078	144.038373597826	90.7692039464862	134.628527183111	66.1888048208391	62.0595588436581
WNT5B	0	0	0	0	0	0	0	0	0	0	0	15.1351086041249	16.0489997900035	129.975637657714	102.59170741015	41.5968792840394	15.9377923761175	13.7982706588711	538.930008488629	16.1396768788597	16.7714788509316	20.3662153582042	19.5814005114921	13.1276006510912	9.10910507571314	49.7430063115943	12.838378534339	11.6051973850267	120.72932563318	13.8475687685056	124.146231437829	46.4517573918254	43.0480565569995
WNT7A	0	0	0	0	0	0	0	0	0	0	0	21.464749988753	17.2123698778221	32.9530487354078	21.6444200414286	52.0806372722646	24.98762402725	17.1232824244256	12.969213960755	24.8694331479024	24.5179740439618	59.625321683361	26.5963872196068	17.7119626706057	14.7643170494733	25.288155328297	49.7524084902665	88.4817785216815	113.377523489375	101.522854683922	71.9762533553131	52.2999863942538	84.3974366299535
ZAP70	0	0	0	0	0	0	0	0	0	0	0	16.7032857934542	18.0714566841771	31.1219679235369	23.5871650064162	52.9253272837153	23.1347282087015	32.5102579423051	28.1640250779489	37.0535547080129	20.9129692926457	42.6549738193504	73.7561341862503	1382.84825137926	3639.12561242433	17.3126381946141	612.064572265351	1946.32377821779	2533.6033682248	2367.70732154323	3904.59087070396	1812.49537001959	1540.38706600618
ZBP1	0	0	0	0	0	0	0	0	0	0	0	73.3986747367571	37.9137768178697	30.2594980608512	14.2543925825334	38.8852641263763	19.2267631526807	16.5310185010967	20.8578271188106	29.9015379740686	18.9224640237854	29.3087135446211	190.497568356974	126.465586814786	412.162881830848	347.036708098503	30.7717006861551	155.004456711664	244.531157728071	144.283540884262	130.296179882441	127.19247527191	152.800583108795
ZBTB10	0	0	0	0	0	0	0	0	0	0	0	94.7998937847673	136.307096106433	613.871718848705	80.2757527370007	45.8123629049487	70.3345906117157	199.747439094723	65.8014188396637	99.6292442034896	74.9918343740162	65.7890805786763	34.3546642360114	109.152795796395	123.68481738038	90.9711346381183	85.3381637634735	90.1473836996202	27.0137149321871	101.414963971489	773.410728568859	43.9972938456452	50.1493562807079
ZBTB32	0	0	0	0	0	0	0	0	0	0	0	171.051810867379	15.4849347727551	74.8686771366273	14.233159914413	42.6382962281681	14.0842758852499	359.517560302325	16.1081883616669	17.8335524832054	23.5265800096118	14.1531427598825	18.0022167818298	16.1238783574927	20.6645770343802	18.2852520016245	179.725057562339	10.6501707197987	86.5472854698003	32.15823806281	58.7358557245701	593.299124757922	343.41867757618
ZFP36L2	0	0	0	0	0	0	1	0	0	0	0	1174.08353251261	1576.12603372183	229.844603152863	825.521284602906	1514.32855078181	540.424848348081	81.3680637167828	711.104409540283	3276.53286071349	537.848538216212	2223.5797379191	1058.21390830812	464.680328320361	1402.45636698921	942.854237560031	425.902854208477	5535.19564764429	678.087163337417	4870.56955678207	830.763490649674	540.195075268163	602.595911896435
ZNF135	0	0	0	0	0	0	0	0	0	0	0	20.4343213964699	85.7681891768719	4.86171738276045	11.5901503978361	74.1794785638178	11.879789510833	7.98653927946164	32.9569141335811	128.993934820004	235.361693331912	6.05588664608599	7.47911875999317	83.7363236273246	147.742825803339	17.1941224270442	5.40735219744069	17.9863931032183	11.3350037242526	67.6673419608616	8.94550021193369	90.0397814178156	81.3740599152114
ZNF165	0	0	0	0	0	0	0	0	0	0	0	7.63733652078176	11.3260123783585	3.87708873754138	4.2413460585153	92.079042759397	4.0871891033578	9.51001610135	10.2773469815651	73.2801511259165	49.9504635250981	4.59365961272592	9.45384744374104	7.17641497957279	9.86776704358821	72.2465612432695	49.1421550720577	4.84333790008179	9.94648419907	5.39294713467029	10.475680786346	32.9321655317893	26.742845159971
ZNF222	0	0	0	0	0	0	0	0	0	0	0	0	0	0	0	329.739930847735	0	0	0	0	0	0	0	0	0	0	0	0	59.4418222296582	0	88.6566171501234	138.005744452576	164.661871761905
ZNF286A	0	0	0	0	0	0	0	0	0	0	0	0	0	0	0	306.894391797802	0	0	0	0	0	0	0	0	0	0	0	0	24.2369563957365	0	32.3421315698602	109.927898478032	172.007977791509
ZNF324	0	0	0	0	0	0	0	0	0	0	0	27.4502980080191	31.6483230639736	28.6364964498977	30.2022546917396	356.012518602693	31.2304659828752	29.0111079303007	89.7324902459797	156.58491604539	174.366388173185	33.8640346069226	37.0923461318014	46.7418682121125	48.5842359906722	26.0618935249544	28.2626402633834	31.0936503301754	551.465128519808	35.7637219705161	492.741481193909	381.967249744058	389.770758807833
ZNF442	0	0	0	0	0	0	0	0	0	0	0	27.9862435713642	24.1408316102227	98.7196467526917	52.6332722436602	29.83258749211	37.2586321423638	38.0862258617456	31.3214792651676	46.3552519827344	36.0822911265559	15.1735930156832	38.5460614536493	41.1885437305971	25.6651808901994	24.3823314981811	5.32249463370456	24.0142292219354	29.6631257326748	35.4418914144582	27.593065406994	18.7047277168328	22.5778646383802
